# Supplementary material for: Diverse mitochondrial abnormalities in a new cellular model of TAFFAZZIN deficiency are remediated by cardiolipin-interacting small molecules
Source: J Biol Chem. 2021 Jul 24;297(3):101005. doi: 10.1016/j.jbc.2021.101005 (PMC8384898; doi:10.1016/j.jbc.2021.101005)
Supplement: Supporting information [file mmc2.xlsx]

## Sheet: Sheet1
Accession	Description	Coverage [%]	# Unique Peptides	# AAs	MW [kDa]	calc. pI	Score Mascot: Mascot	Abundance Ratio: (KOPool) / (WT)	Abundance Ratio P-Value: (KOPool) / (WT)	Abundances (Grouped): Blank	Abundances (Grouped): WT	Abundances (Grouped): KOPool
O14730	Serine/threonine-protein kinase RIO3 OS=Homo sapiens GN=RIOK3 PE=1 SV=2	3	2	519	59.1	5.76	59	1.05	0.346013	54.4	78.9	82.8
P43007	Neutral amino acid transporter A OS=Homo sapiens GN=SLC1A4 PE=1 SV=1	4	2	532	55.7	6.25	137	1.333	0.0148229	155.6	39.8	53.1
Q6VEQ5	WAS protein family homolog 2 OS=Homo sapiens GN=WASH2P PE=2 SV=2	21	2	465	50.3	5.71	587	1.096	0.00685362	211.1	54.7	59.9
P50219	Motor neuron and pancreas homeobox protein 1 OS=Homo sapiens GN=MNX1 PE=1 SV=3	6	2	401	40.5	7.68	118	1.001	0.723718		165.9	166.1
O15264	Mitogen-activated protein kinase 13 OS=Homo sapiens GN=MAPK13 PE=1 SV=1	12	2	365	42.1	8.38	247	1.001	0.997528		85.9	86
P57735	Ras-related protein Rab-25 OS=Homo sapiens GN=RAB25 PE=1 SV=2	18	2	213	23.5	5.96	179	1.266	0.0664289	294.9	20	25.4
Q99674	Cell growth regulator with EF hand domain protein 1 OS=Homo sapiens GN=CGREF1 PE=2 SV=2	10	2	301	31.9	4.42	133	1.702	0.0797271	33.5	35.2	60
Q96M94	Kelch-like protein 15 OS=Homo sapiens GN=KLHL15 PE=1 SV=2	4	2	604	69.7	6.4	119	0.974	0.806826		87.7	85.4
Q9BQA9	Uncharacterized protein C17orf62 OS=Homo sapiens GN=C17orf62 PE=1 SV=1	8	2	187	20.8	6.8	143	1.001	0.805984	12.9	98.9	99
Q92828	Coronin-2A OS=Homo sapiens GN=CORO2A PE=1 SV=2	4	2	525	59.7	8.05	44	0.947	0.2709		104	98.5
Q9HA65	TBC1 domain family member 17 OS=Homo sapiens GN=TBC1D17 PE=1 SV=2	4	2	648	72.7	5.19	49	1.163	0.0852579		95.3	110.8
Q8N531	F-box/LRR-repeat protein 6 OS=Homo sapiens GN=FBXL6 PE=2 SV=1	5	2	539	58.6	9.29	54	0.898	0.548428		89.6	80.4
Q96QF0	Rab-3A-interacting protein OS=Homo sapiens GN=RAB3IP PE=1 SV=1	4	2	476	53	5.97	66	1.091	0.281687		110.8	120.9
Q9UDW1	Cytochrome b-c1 complex subunit 9 OS=Homo sapiens GN=UQCR10 PE=1 SV=3	40	2	63	7.3	9.47	413	1.051	0.579571	26.6	97.4	102.4
Q7L311	Armadillo repeat-containing X-linked protein 2 OS=Homo sapiens GN=ARMCX2 PE=2 SV=1	4	2	632	65.6	8.53	58	1.178	0.464277	172.5	48.1	56.6
P16083	Ribosyldihydronicotinamide dehydrogenase [quinone] OS=Homo sapiens GN=NQO2 PE=1 SV=5	11	2	231	25.9	6.29	77	1.004	0.332119		100.1	100.5
P13284	Gamma-interferon-inducible lysosomal thiol reductase OS=Homo sapiens GN=IFI30 PE=1 SV=3	8	2	250	27.9	4.88	127	0.945	0.282997		71.3	67.4
Q9NVH6	Trimethyllysine dioxygenase, mitochondrial OS=Homo sapiens GN=TMLHE PE=1 SV=1	5	2	421	49.5	7.72	78	1.001	0.743474		162.4	162.5
Q9NWZ3	Interleukin-1 receptor-associated kinase 4 OS=Homo sapiens GN=IRAK4 PE=1 SV=1	7	2	460	51.5	5.41	56	1.077	0.82581	228.3	45	48.4
Q8N8K9	Uncharacterized protein KIAA1958 OS=Homo sapiens GN=KIAA1958 PE=1 SV=1	2	2	716	79.2	6.83	32	1.034	0.999363		154.6	159.9
Q6P6B7	Ankyrin repeat domain-containing protein 16 OS=Homo sapiens GN=ANKRD16 PE=1 SV=1	9	2	361	39.3	7.25	196	1.132	0.0401394		105.8	119.7
Q8NI37	Protein phosphatase PTC7 homolog OS=Homo sapiens GN=PPTC7 PE=2 SV=1	9	2	304	32.6	5.19	121	0.522	0.000311329		198.9	103.8
Q96NU1	Sterile alpha motif domain-containing protein 11 OS=Homo sapiens GN=SAMD11 PE=1 SV=3	6	2	681	72.7	7.59	177	1.157	0.295626		86.4	99.9
P15289	Arylsulfatase A OS=Homo sapiens GN=ARSA PE=1 SV=3	6	2	507	53.6	6.07	91	1.114	0.965029		90.3	100.6
Q13796	Protein Shroom2 OS=Homo sapiens GN=SHROOM2 PE=1 SV=1	2	2	1616	176.3	7.09	73	0.871	0.178038		170	148
P35790	Choline kinase alpha OS=Homo sapiens GN=CHKA PE=1 SV=3	6	2	457	52.2	6.55	77	0.921	0.10803		157.2	144.7
Q9Y244	Proteasome maturation protein OS=Homo sapiens GN=POMP PE=1 SV=1	16	2	141	15.8	5.11	220	0.898	0.948083	126.2	118.1	106
Q9NRA2	Sialin OS=Homo sapiens GN=SLC17A5 PE=1 SV=2	4	2	495	54.6	8.27	84	1.075	0.998893		95.3	102.4
Q8N7R7	Cyclin-Y-like protein 1 OS=Homo sapiens GN=CCNYL1 PE=1 SV=2	7	2	359	40.7	6.07	77	1.108	0.814135		86.7	96.1
P01111	GTPase NRas OS=Homo sapiens GN=NRAS PE=1 SV=1	66	2	189	21.2	5.17	2271	1.051	0.613175		141.8	149
Q6ICB0	Desumoylating isopeptidase 1 OS=Homo sapiens GN=DESI1 PE=1 SV=1	20	2	168	18.3	4.94	142	0.909	0.375982	117.4	111.7	101.6
Q9H469	F-box/LRR-repeat protein 15 OS=Homo sapiens GN=FBXL15 PE=1 SV=2	7	2	300	33	7.44	82	1.085	0.205063		109.8	119
Q5K4L6	Long-chain fatty acid transport protein 3 OS=Homo sapiens GN=SLC27A3 PE=2 SV=3	4	2	730	78.6	7.49	131	0.88	0.396133		108.3	95.3
P53567	CCAAT/enhancer-binding protein gamma OS=Homo sapiens GN=CEBPG PE=1 SV=1	25	2	150	16.4	9.77	162	0.99	0.999131		99.8	98.7
P25963	NF-kappa-B inhibitor alpha OS=Homo sapiens GN=NFKBIA PE=1 SV=1	5	2	317	35.6	4.68	39	1.086	0.194384		146	158.5
Q9BQ24	Zinc finger FYVE domain-containing protein 21 OS=Homo sapiens GN=ZFYVE21 PE=1 SV=1	6	2	234	26.5	8.41	40	1.022	0.587535		111.9	114.4
P0DMM9	Sulfotransferase 1A3 OS=Homo sapiens GN=SULT1A3 PE=1 SV=1	35	2	295	34.2	6.01	590	0.731	0.000143385	111.7	94.9	69.4
Q9UBV7	Beta-1,4-galactosyltransferase 7 OS=Homo sapiens GN=B4GALT7 PE=1 SV=1	8	2	327	37.4	8.98	35	1.223	0.11436		98.7	120.7
P14209	CD99 antigen OS=Homo sapiens GN=CD99 PE=1 SV=1	15	2	185	18.8	4.75	77	0.859	0.156765		182.3	156.5
Q9UQ88	Cyclin-dependent kinase 11A OS=Homo sapiens GN=CDK11A PE=1 SV=4	36	2	783	91.3	5.36	1677	0.989	0.999964		107.5	106.3
Q16829	Dual specificity protein phosphatase 7 OS=Homo sapiens GN=DUSP7 PE=1 SV=4	13	2	419	44.9	6.09	104	1.12	0.086269		138.2	154.7
O75177	Calcium-responsive transactivator OS=Homo sapiens GN=SS18L1 PE=1 SV=2	6	2	396	43	6.44	112	1.086	0.888791		158.1	171.7
Q5RI15	Cytochrome c oxidase protein 20 homolog OS=Homo sapiens GN=COX20 PE=1 SV=2	22	2	118	13.3	8.76	76	1.062	0.239165		117.9	125.1
Q9UGP5	DNA polymerase lambda OS=Homo sapiens GN=POLL PE=1 SV=1	3	2	575	63.4	7.87	84	1.09	0.371804	282.3	30.3	33
Q14766	Latent-transforming growth factor beta-binding protein 1 OS=Homo sapiens GN=LTBP1 PE=1 SV=4	1	2	1721	186.7	5.96	49	0.917	0.358437		105.1	96.4
Q8IXZ2	Zinc finger CCCH domain-containing protein 3 OS=Homo sapiens GN=ZC3H3 PE=1 SV=3	2	2	948	101.9	10.95	40	1.039	0.54093		114.5	119
Q96K49	Transmembrane protein 87B OS=Homo sapiens GN=TMEM87B PE=1 SV=1	4	2	555	63.5	7.44	45	1.117	0.621637		98	109.5
Q9GZP9	Derlin-2 OS=Homo sapiens GN=DERL2 PE=1 SV=1	16	2	239	27.5	7.28	191	1.047	0.87384		107.2	112.2
Q6PCB8	Embigin OS=Homo sapiens GN=EMB PE=1 SV=1	10	2	327	36.9	6.54	181	0.866	0.264912		107.7	93.3
Q86WV6	Stimulator of interferon genes protein OS=Homo sapiens GN=TMEM173 PE=1 SV=1	8	2	379	42.2	7.05	73	0.739	0.508789		73.4	54.2
Q12947	Forkhead box protein F2 OS=Homo sapiens GN=FOXF2 PE=1 SV=2	8	2	444	46	9	185	1.035	0.997682		152.4	157.6
O14907	Tax1-binding protein 3 OS=Homo sapiens GN=TAX1BP3 PE=1 SV=2	20	2	124	13.7	8.48	145	1.07	0.624415		114.5	122.6
Q9BRZ2	E3 ubiquitin-protein ligase TRIM56 OS=Homo sapiens GN=TRIM56 PE=1 SV=3	5	2	755	81.4	7.74	332	0.93	0.751027		113.8	105.9
Q9NUU6	Inactive ubiquitin thioesterase FAM105A OS=Homo sapiens GN=FAM105A PE=2 SV=1	4	2	356	42.2	9.29	61	1.665	0.0113332		84	139.9
Q03519	Antigen peptide transporter 2 OS=Homo sapiens GN=TAP2 PE=1 SV=1	2	2	686	75.6	8.02	48	1.065	0.618521		108.4	115.5
O43739	Cytohesin-3 OS=Homo sapiens GN=CYTH3 PE=1 SV=2	15	2	400	46.3	5.47	144	0.937	0.999303		164.2	153.9
Q9BZ23	Pantothenate kinase 2, mitochondrial OS=Homo sapiens GN=PANK2 PE=1 SV=3	9	2	570	62.6	9.28	197	0.971	0.958292		120.7	117.2
Q6ZPD9	Probable C-mannosyltransferase DPY19L3 OS=Homo sapiens GN=DPY19L3 PE=2 SV=1	3	2	716	83.1	8.72	72	1.187	0.347518	240.9	40.1	47.6
O00750	Phosphatidylinositol 4-phosphate 3-kinase C2 domain-containing subunit beta OS=Homo sapiens GN=PIK3C2B PE=1 SV=2	1	2	1634	184.7	7.3	25	1.086	0.605237		159.1	172.8
Q5SZL2	Centrosomal protein of 85 kDa-like OS=Homo sapiens GN=CEP85L PE=1 SV=1	2	2	805	91.8	6.33	52	0.999	0.912834		158.5	158.3
Q9NS00	Glycoprotein-N-acetylgalactosamine 3-beta-galactosyltransferase 1 OS=Homo sapiens GN=C1GALT1 PE=1 SV=1	5	2	363	42.2	6.64	47	1.017	0.732878	128.5	77.3	78.6
Q9Y233	cAMP and cAMP-inhibited cGMP 3',5'-cyclic phosphodiesterase 10A OS=Homo sapiens GN=PDE10A PE=1 SV=1	2	2	779	88.4	6.6	53	0.94	0.98694		173.9	163.5
P27987	Inositol-trisphosphate 3-kinase B OS=Homo sapiens GN=ITPKB PE=1 SV=5	2	2	946	102.3	8.43	135	1.037	0.63179	107.8	78.9	81.8
Q12860	Contactin-1 OS=Homo sapiens GN=CNTN1 PE=1 SV=1	4	2	1018	113.2	5.9	119	1.185	0.222213		89.7	106.3
O43609	Protein sprouty homolog 1 OS=Homo sapiens GN=SPRY1 PE=1 SV=2	9	2	319	35.1	8.24	103	0.77	0.0546407		177.4	136.6
Q96I45	Transmembrane protein 141 OS=Homo sapiens GN=TMEM141 PE=1 SV=1	14	2	108	11.9	8.5	100	0.807	0.276284	94.4	136.1	109.9
Q99626	Homeobox protein CDX-2 OS=Homo sapiens GN=CDX2 PE=1 SV=3	6	2	313	33.5	9.63	39	1.013	0.727742		163	165.2
Q8N5J2	Ubiquitin carboxyl-terminal hydrolase MINDY-1 OS=Homo sapiens GN=MINDY1 PE=1 SV=2	4	2	469	51.7	4.86	58	1.203	0.0770494		104.1	125.2
Q8WVS4	WD repeat-containing protein 60 OS=Homo sapiens GN=WDR60 PE=1 SV=3	2	2	1066	122.5	7.31	49	1.113	0.223123		141.8	157.8
Q96R05	Retinoid-binding protein 7 OS=Homo sapiens GN=RBP7 PE=1 SV=1	14	2	134	15.5	7.8	38	1.279	0.719516		56.8	72.7
Q8WVR3	Uncharacterized protein C7orf43 OS=Homo sapiens GN=C7orf43 PE=1 SV=2	4	2	580	62.6	8.87	85	1.027	0.682924		101.2	103.9
Q9UI14	Prenylated Rab acceptor protein 1 OS=Homo sapiens GN=RABAC1 PE=1 SV=1	16	2	185	20.6	7.34	160	0.97	0.920355	124.3	80.2	77.8
Q07617	Sperm-associated antigen 1 OS=Homo sapiens GN=SPAG1 PE=1 SV=3	3	2	926	103.6	6.86	107	0.829	0.187671		98.9	81.9
Q96ET8	Golgi apparatus membrane protein TVP23 homolog C OS=Homo sapiens GN=TVP23C PE=1 SV=3	5	2	276	31.1	9.29	51	0.953	0.726922		121.4	115.7
Q6ZUM4	Rho GTPase-activating protein 27 OS=Homo sapiens GN=ARHGAP27 PE=1 SV=3	2	2	889	98.3	5.59	0	1.122	0.723276		103	115.6
Q8NFU5	Inositol polyphosphate multikinase OS=Homo sapiens GN=IPMK PE=1 SV=1	4	2	416	47.2	7.64	35	1.073	0.596275		141.4	151.7
Q9NVN3	Synembryn-B OS=Homo sapiens GN=RIC8B PE=1 SV=2	7	2	520	58.8	5.73	328	1.104	0.0908764		117.4	129.6
Q5FWF4	DNA annealing helicase and endonuclease ZRANB3 OS=Homo sapiens GN=ZRANB3 PE=1 SV=2	2	2	1079	123.2	8.44	26	0.985	0.914008		150	147.7
Q02930	Cyclic AMP-responsive element-binding protein 5 OS=Homo sapiens GN=CREB5 PE=1 SV=3	3	2	508	56.9	8.5	107	0.836	0.0954391		160.9	134.6
Q5T5P2	Sickle tail protein homolog OS=Homo sapiens GN=KIAA1217 PE=1 SV=2	1	2	1943	214	7.06	39	1.247	0.214229	313.2	19.9	24.8
O60292	Signal-induced proliferation-associated 1-like protein 3 OS=Homo sapiens GN=SIPA1L3 PE=1 SV=3	2	2	1781	194.5	8.32	137	1.149	0.0709191		114.4	131.5
Q04756	Hepatocyte growth factor activator OS=Homo sapiens GN=HGFAC PE=1 SV=1	3	2	655	70.6	7.24	335	0.975	0.998757	166.6	36.5	35.6
Q3ZAQ7	Vacuolar ATPase assembly integral membrane protein VMA21 OS=Homo sapiens GN=VMA21 PE=1 SV=1	22	2	101	11.3	7.24	265	1.201	0.817024		152.4	183.1
O43306	Adenylate cyclase type 6 OS=Homo sapiens GN=ADCY6 PE=1 SV=2	3	2	1168	130.5	8.22	98	1.151	0.355933		108.2	124.5
Q8WUY8	N-acetyltransferase 14 OS=Homo sapiens GN=NAT14 PE=1 SV=1	15	2	206	21.6	10.74	85	0.877	0.0954423		127.1	111.4
Q8TBK2	N-lysine methyltransferase SETD6 OS=Homo sapiens GN=SETD6 PE=1 SV=2	4	2	473	53.2	5.34	54	1.019	0.809259	162.3	69.5	70.8
Q9UJT0	Tubulin epsilon chain OS=Homo sapiens GN=TUBE1 PE=2 SV=1	7	2	475	52.9	6.64	43	0.911	0.995037		156	142.1
O14732	Inositol monophosphatase 2 OS=Homo sapiens GN=IMPA2 PE=1 SV=1	7	2	288	31.3	6.61	239	1.044	0.995208		108.9	113.7
O95873	Uncharacterized protein C6orf47 OS=Homo sapiens GN=C6orf47 PE=1 SV=2	7	2	294	31.7	6.37	106	1.389	0.0795702		98.2	136.4
Q9BX66	Sorbin and SH3 domain-containing protein 1 OS=Homo sapiens GN=SORBS1 PE=1 SV=3	2	2	1292	142.4	6.84	84	1.081	0.644091		112.8	121.9
Q9Y343	Sorting nexin-24 OS=Homo sapiens GN=SNX24 PE=1 SV=1	22	2	169	19.8	7.24	58	0.977	0.999643		115.5	112.9
Q96BM9	ADP-ribosylation factor-like protein 8A OS=Homo sapiens GN=ARL8A PE=1 SV=1	53	2	186	21.4	7.77	949	1.012	0.676351	52.5	85.6	86.7
Q8IYB9	Zinc finger protein 595 OS=Homo sapiens GN=ZNF595 PE=2 SV=1	16	2	648	74.2	9.11	275	0.934	0.928466		175.9	164.3
Q96RT8	Gamma-tubulin complex component 5 OS=Homo sapiens GN=TUBGCP5 PE=1 SV=1	2	2	1024	118.2	5.9	72	1.11	0.108007		118.3	131.3
Q9H5U6	Zinc finger CCHC domain-containing protein 4 OS=Homo sapiens GN=ZCCHC4 PE=1 SV=3	4	2	513	59	8.75	65	1.023	0.539603		141.5	144.7
P01911	HLA class II histocompatibility antigen, DRB1-15 beta chain OS=Homo sapiens GN=HLA-DRB1 PE=1 SV=2	9	2	266	29.9	7.74	19	1.354	0.312373		83.1	112.4
O95568	Histidine protein methyltransferase 1 homolog OS=Homo sapiens GN=METTL18 PE=1 SV=1	5	2	372	42.1	6.76	59	1.001	0.605575	154.6	71.8	71.9
Q96HU1	Small G protein signaling modulator 3 OS=Homo sapiens GN=SGSM3 PE=1 SV=1	6	2	749	85.3	6	30	1.003	0.875894		121.2	121.6
Q9NS37	CREB/ATF bZIP transcription factor OS=Homo sapiens GN=CREBZF PE=1 SV=2	7	2	354	37.1	5.24	85	0.919	0.360856	305.7	36.2	33.3
P15954	Cytochrome c oxidase subunit 7C, mitochondrial OS=Homo sapiens GN=COX7C PE=1 SV=1	29	2	63	7.2	10.27	208	0.728	0.0497314	141.9	115.4	84
O94811	Tubulin polymerization-promoting protein OS=Homo sapiens GN=TPPP PE=1 SV=1	11	2	219	23.7	9.44	51	1.046	0.882123		144	150.5
Q14642	Type I inositol 1,4,5-trisphosphate 5-phosphatase OS=Homo sapiens GN=INPP5A PE=1 SV=1	4	2	412	47.8	7.03	34	1.005	0.91686	85.7	89	89.4
Q99962	Endophilin-A1 OS=Homo sapiens GN=SH3GL2 PE=1 SV=1	22	2	352	39.9	5.45	510	1.209	0.753712	213.1	30.6	37
Q9HA47	Uridine-cytidine kinase 1 OS=Homo sapiens GN=UCK1 PE=1 SV=1	10	2	277	31.4	7.3	235	1.034	0.864476		142.1	146.9
Q9P266	Junctional protein associated with coronary artery disease OS=Homo sapiens GN=JCAD PE=1 SV=3	1	2	1359	148.3	7.09	48	1.023	0.994792	218.5	68.3	69.9
Q6IE81	Protein Jade-1 OS=Homo sapiens GN=JADE1 PE=1 SV=1	3	2	842	95.5	7.91	74	1.075	0.577755		152.7	164.1
Q8TCN5	Zinc finger protein 507 OS=Homo sapiens GN=ZNF507 PE=1 SV=2	2	2	953	105.7	5.72	52	1.039	0.679383	196.9	62.4	64.9
Q2M296	Methenyltetrahydrofolate synthase domain-containing protein OS=Homo sapiens GN=MTHFSD PE=1 SV=2	4	2	383	42.1	8.73	35	1.106	0.241288	207	56.4	62.3
Q9UPY5	Cystine/glutamate transporter OS=Homo sapiens GN=SLC7A11 PE=1 SV=1	3	2	501	55.4	9.19	61	1.72	0.00515572		85.3	146.7
Q96F85	CB1 cannabinoid receptor-interacting protein 1 OS=Homo sapiens GN=CNRIP1 PE=1 SV=1	10	2	164	18.6	7.94	28	1.902	0.530555	34.8	121.2	230.4
Q4LDG9	Dynein light chain 1, axonemal OS=Homo sapiens GN=DNAL1 PE=1 SV=1	10	2	190	21.5	6.1	56	0.87	0.408891		161.6	140.5
P50053	Ketohexokinase OS=Homo sapiens GN=KHK PE=1 SV=2	10	2	298	32.5	6.32	110	1.261	0.372006		95.3	120.2
Q8TCD1	UPF0729 protein C18orf32 OS=Homo sapiens GN=C18orf32 PE=3 SV=1	26	2	76	8.7	9.13	81	1.295	0.992579		69.9	90.5
Q765P7	MTSS1-like protein OS=Homo sapiens GN=MTSS1L PE=1 SV=1	4	2	747	79.9	7.47	68	1.097	0.948373		149.8	164.4
Q96G61	Diphosphoinositol polyphosphate phosphohydrolase 3-beta OS=Homo sapiens GN=NUDT11 PE=1 SV=1	52	2	164	18.5	5.99	598	0.913	0.911796	183.5	96.8	88.4
Q16363	Laminin subunit alpha-4 OS=Homo sapiens GN=LAMA4 PE=1 SV=4	1	2	1823	202.4	6.28	109	0.778	0.306565		117.4	91.3
Q9NP80	Calcium-independent phospholipase A2-gamma OS=Homo sapiens GN=PNPLA8 PE=1 SV=1	3	2	782	88.4	9.23	40	1.325	0.096443		98	129.9
Q71RG4	Transmembrane and ubiquitin-like domain-containing protein 2 OS=Homo sapiens GN=TMUB2 PE=1 SV=2	9	2	321	33.8	5.03	58	1.035	0.554876		111	114.9
Q969M3	Protein YIPF5 OS=Homo sapiens GN=YIPF5 PE=1 SV=1	8	2	257	28	4.36	249	1.049	0.670615	93	91.3	95.8
O15440	Multidrug resistance-associated protein 5 OS=Homo sapiens GN=ABCC5 PE=1 SV=2	2	2	1437	160.6	8.66	86	1.164	0.66557		142.6	166
Q8WUA7	TBC1 domain family member 22A OS=Homo sapiens GN=TBC1D22A PE=1 SV=2	6	2	517	59.1	5.97	135	1.144	0.144978		116.2	132.8
Q9UKL3	CASP8-associated protein 2 OS=Homo sapiens GN=CASP8AP2 PE=1 SV=1	1	2	1982	222.5	6.58	74	0.855	0.0569333		154	131.6
Q9C0D4	Zinc finger protein 518B OS=Homo sapiens GN=ZNF518B PE=1 SV=2	2	2	1074	119.5	9.45	0	0.942	0.816848	78.7	100.3	94.5
Q9P244	Leucine-rich repeat and fibronectin type III domain-containing protein 1 OS=Homo sapiens GN=LRFN1 PE=1 SV=2	4	2	771	82.3	7.05	127	0.988	0.997573		106.7	105.4
Q96T83	Sodium/hydrogen exchanger 7 OS=Homo sapiens GN=SLC9A7 PE=1 SV=1	2	2	725	80.1	6.42	126	1.115	0.739861		95.9	107
Q8IYL2	Probable tRNA (uracil-O(2)-)-methyltransferase OS=Homo sapiens GN=TRMT44 PE=1 SV=2	2	2	757	84.6	7.27	26	0.916	0.988676		155.3	142.2
Q15907	Ras-related protein Rab-11B OS=Homo sapiens GN=RAB11B PE=1 SV=4	67	2	218	24.5	5.94	3113	0.953	0.680935	106.9	109.3	104.2
P14406	Cytochrome c oxidase subunit 7A2, mitochondrial OS=Homo sapiens GN=COX7A2 PE=1 SV=1	28	2	83	9.4	9.76	1482	0.941	0.927891	94.7	122.9	115.6
Q9UBF6	RING-box protein 2 OS=Homo sapiens GN=RNF7 PE=1 SV=1	19	2	113	12.7	5.44	196	1.049	0.944112		150	157.4
Q9BQC6	Ribosomal protein 63, mitochondrial OS=Homo sapiens GN=MRPL57 PE=1 SV=1	20	2	102	12.3	11.44	391	0.889	0.40074	77.6	122.3	108.8
Q8N5X7	Eukaryotic translation initiation factor 4E type 3 OS=Homo sapiens GN=EIF4E3 PE=2 SV=4	8	2	224	24.4	6.42	37	1.209	0.239675		109.4	132.3
Q6ZSR9	Uncharacterized protein FLJ45252 OS=Homo sapiens PE=2 SV=2	6	2	355	38	5.26	127	1.181	0.389818		109.7	129.6
Q96FC9	ATP-dependent DNA helicase DDX11 OS=Homo sapiens GN=DDX11 PE=1 SV=1	14	2	970	108.2	7.31	323	0.939	0.758788	105.5	95	89.2
Q15723	ETS-related transcription factor Elf-2 OS=Homo sapiens GN=ELF2 PE=1 SV=2	6	2	593	63.9	6.57	81	0.861	0.40712		156.2	134.5
P63218	Guanine nucleotide-binding protein G(I)/G(S)/G(O) subunit gamma-5 OS=Homo sapiens GN=GNG5 PE=1 SV=3	24	2	68	7.3	9.85	137	0.824	0.381737	31.4	161.8	133.4
Q7Z6K3	Protein prenyltransferase alpha subunit repeat-containing protein 1 OS=Homo sapiens GN=PTAR1 PE=1 SV=2	4	2	402	46.4	6.99	33	0.999	0.886839		120	119.9
Q5U5Q3	RNA-binding E3 ubiquitin-protein ligase MEX3C OS=Homo sapiens GN=MEX3C PE=1 SV=3	4	2	659	69.3	5	52	1.102	0.120168		121.9	134.4
P01106	Myc proto-oncogene protein OS=Homo sapiens GN=MYC PE=1 SV=1	4	2	439	48.8	5.49	83	1.042	0.94518		148.5	154.8
Q5JTC6	APC membrane recruitment protein 1 OS=Homo sapiens GN=AMER1 PE=1 SV=2	2	2	1135	124	4.84	65	0.864	0.215974		160.4	138.5
Q9BXK1	Krueppel-like factor 16 OS=Homo sapiens GN=KLF16 PE=1 SV=1	15	2	252	25.4	9.88	177	0.817	0.290092		159.9	130.7
O95409	Zinc finger protein ZIC 2 OS=Homo sapiens GN=ZIC2 PE=1 SV=2	4	2	532	55	8.41	61	0.968	0.891587		148.8	144
Q5H9L2	Transcription elongation factor A protein-like 5 OS=Homo sapiens GN=TCEAL5 PE=1 SV=1	8	2	206	23.3	4.81	32	1.111	0.941344		85.2	94.6
P54802	Alpha-N-acetylglucosaminidase OS=Homo sapiens GN=NAGLU PE=1 SV=2	5	2	743	82.2	6.65	149	1.115	0.514537	282.2	34.6	38.6
A2RUC4	tRNA wybutosine-synthesizing protein 5 OS=Homo sapiens GN=TYW5 PE=1 SV=1	9	2	315	36.5	7.55	106	0.827	0.0429309		129.8	107.3
Q9Y239	Nucleotide-binding oligomerization domain-containing protein 1 OS=Homo sapiens GN=NOD1 PE=1 SV=1	1	2	953	107.6	7.11	23	1.019	0.324648	112.7	93	94.8
O75467	Zinc finger protein 324A OS=Homo sapiens GN=ZNF324 PE=2 SV=1	5	2	553	61.1	9.57	118	1.165	0.282099		113.5	132.3
P51159	Ras-related protein Rab-27A OS=Homo sapiens GN=RAB27A PE=1 SV=3	11	2	221	24.9	5.22	84	0.908	0.488365		112	101.7
Q5CZ79	Ankyrin repeat domain-containing protein 20B OS=Homo sapiens GN=ANKRD20A8P PE=2 SV=2	2	2	823	93.9	8.32	22	1.056	0.931277	27.5	127.6	134.8
O75438	NADH dehydrogenase [ubiquinone] 1 beta subcomplex subunit 1 OS=Homo sapiens GN=NDUFB1 PE=1 SV=1	33	2	58	7	8.92	123	0.995	0.975917		152.6	151.8
P12755	Ski oncogene OS=Homo sapiens GN=SKI PE=1 SV=1	5	2	728	80	7.62	75	0.88	0.724379		156.3	137.5
O95707	Ribonuclease P protein subunit p29 OS=Homo sapiens GN=POP4 PE=1 SV=2	13	2	220	25.4	10.07	57	0.927	0.987517		127.6	118.3
Q9UBS9	SUN domain-containing ossification factor OS=Homo sapiens GN=SUCO PE=1 SV=1	2	2	1254	139.3	5.01	88	0.967	0.998469		121.4	117.4
O43516	WAS/WASL-interacting protein family member 1 OS=Homo sapiens GN=WIPF1 PE=1 SV=3	4	2	503	51.2	11.47	60	0.825	0.569869		161.2	133
Q96HH6	Transmembrane protein 19 OS=Homo sapiens GN=TMEM19 PE=1 SV=1	4	2	336	36.4	8.5	52	0.968	0.75951	34.1	101.7	98.5
Q99470	Stromal cell-derived factor 2 OS=Homo sapiens GN=SDF2 PE=1 SV=2	18	2	211	23	7.33	319	1.138	0.719196		110.1	125.3
Q8N8Z6	Discoidin, CUB and LCCL domain-containing protein 1 OS=Homo sapiens GN=DCBLD1 PE=1 SV=2	3	2	715	77.9	8.05	61	1.009	0.985105		125.2	126.3
Q8WUH1	Protein Churchill OS=Homo sapiens GN=CHURC1 PE=1 SV=2	22	2	139	16.1	5.54	93	1.068	0.975407		142	151.7
Q4U2R6	39S ribosomal protein L51, mitochondrial OS=Homo sapiens GN=MRPL51 PE=1 SV=1	22	2	128	15.1	11.27	52	1.008	0.992043		143.8	144.8
Q9P1U0	DNA-directed RNA polymerase I subunit RPA12 OS=Homo sapiens GN=ZNRD1 PE=2 SV=1	19	2	126	13.9	5.06	141	1.015	0.849625	39.6	136.2	138.2
Q96JB3	Hypermethylated in cancer 2 protein OS=Homo sapiens GN=HIC2 PE=1 SV=2	3	2	615	66.1	6.38	76	0.981	0.768261		151	148.1
Q8N3F0	Maturin OS=Homo sapiens GN=MTURN PE=1 SV=2	19	2	131	14.9	4.17	120	1.045	0.80119		149.6	156.3
Q8TDN4	CDK5 and ABL1 enzyme substrate 1 OS=Homo sapiens GN=CABLES1 PE=1 SV=2	4	2	633	67.6	9.17	138	1.157	0.31825	116.9	79.3	91.7
Q8NHQ8	Ras association domain-containing protein 8 OS=Homo sapiens GN=RASSF8 PE=1 SV=2	6	2	419	48.3	6.49	71	1.162	0.13842		110.3	128.2
Q8IWU2	Serine/threonine-protein kinase LMTK2 OS=Homo sapiens GN=LMTK2 PE=1 SV=2	2	2	1503	164.8	4.48	148	0.999	0.973137	327.3	26.7	26.7
A6NFI3	Zinc finger protein 316 OS=Homo sapiens GN=ZNF316 PE=1 SV=1	3	2	1004	108.4	5.31	85	1.077	0.137656		140.4	151.2
Q9C0K1	Zinc transporter ZIP8 OS=Homo sapiens GN=SLC39A8 PE=2 SV=1	7	2	460	49.6	6.09	58	0.837	0.373037		159.2	133.2
Q0VGL1	Ragulator complex protein LAMTOR4 OS=Homo sapiens GN=LAMTOR4 PE=1 SV=1	8	2	99	10.7	6.54	21	0.831	0.638217	131.3	112.5	93.5
Q8N6N7	Acyl-CoA-binding domain-containing protein 7 OS=Homo sapiens GN=ACBD7 PE=1 SV=1	34	2	88	9.8	6.71	58	0.966	0.999582	203.5	54.6	52.7
Q5SQI0	Alpha-tubulin N-acetyltransferase 1 OS=Homo sapiens GN=ATAT1 PE=1 SV=1	6	2	421	46.8	9.95	88	1.085	0.583598		121.7	132.1
Q8N0V3	Putative ribosome-binding factor A, mitochondrial OS=Homo sapiens GN=RBFA PE=1 SV=3	6	2	343	38.3	7.85	93	0.945	0.932544		126.3	119.3
Q96N11	Uncharacterized protein C7orf26 OS=Homo sapiens GN=C7orf26 PE=2 SV=1	3	2	449	50	7.69	31	1.028	0.244651	96.4	106.9	109.9
Q969F1	General transcription factor 3C polypeptide 6 OS=Homo sapiens GN=GTF3C6 PE=1 SV=1	8	2	213	24	4.21	184	1.033	0.962265		147.8	152.6
Q8NF64	Zinc finger MIZ domain-containing protein 2 OS=Homo sapiens GN=ZMIZ2 PE=1 SV=2	5	2	920	96.5	7.12	145	1.129	0.468084		119.8	135.2
Q15544	Transcription initiation factor TFIID subunit 11 OS=Homo sapiens GN=TAF11 PE=1 SV=1	11	2	211	23.3	4.88	100	0.945	0.841637		145.5	137.6
Q5U5X0	Complex III assembly factor LYRM7 OS=Homo sapiens GN=LYRM7 PE=1 SV=1	25	2	104	11.9	9.66	777	0.923	0.949073	55.7	140.9	130.1
Q8N1Q1	Carbonic anhydrase 13 OS=Homo sapiens GN=CA13 PE=1 SV=1	9	2	262	29.4	6.96	111	0.873	0.466699		116.7	101.8
A6NNL5	Uncharacterized protein C15orf61 OS=Homo sapiens GN=C15orf61 PE=2 SV=2	19	2	157	18.1	9.86	63	1.09	0.0669515		134.3	146.3
Q96MH6	Transmembrane protein 68 OS=Homo sapiens GN=TMEM68 PE=2 SV=2	10	2	324	37.4	7.85	65	1.156	0.135718		115.7	133.8
Q6ZSZ6	Teashirt homolog 1 OS=Homo sapiens GN=TSHZ1 PE=1 SV=2	3	2	1077	117.8	7.06	55	1.177	0.753947		107.9	127
Q9H7P6	Multivesicular body subunit 12B OS=Homo sapiens GN=MVB12B PE=1 SV=2	11	2	319	35.6	8.15	74	0.969	0.999749		115.7	112.2
Q96HI0	Sentrin-specific protease 5 OS=Homo sapiens GN=SENP5 PE=1 SV=3	3	2	755	86.6	9.17	85	1.157	0.0457219	55.3	116.6	134.9
Q9ULJ7	Ankyrin repeat domain-containing protein 50 OS=Homo sapiens GN=ANKRD50 PE=1 SV=4	2	2	1429	155.8	6.6	55	0.822	0.138506		155.5	127.9
P55082	Microfibril-associated glycoprotein 3 OS=Homo sapiens GN=MFAP3 PE=2 SV=1	8	2	362	40.1	5	35	0.51	0.0776378		196.4	100.2
Q8WWZ3	Ectodysplasin-A receptor-associated adapter protein OS=Homo sapiens GN=EDARADD PE=1 SV=3	10	2	215	24.8	5.4	104	0.851	0.266996		115.6	98.3
Q8IX04	Ubiquitin-conjugating enzyme E2 variant 3 OS=Homo sapiens GN=UEVLD PE=1 SV=2	4	2	471	52.2	7.09	92	1.033	0.768938		124.1	128.2
Q9H490	Phosphatidylinositol glycan anchor biosynthesis class U protein OS=Homo sapiens GN=PIGU PE=1 SV=3	6	2	435	50	7.72	141	1.041	0.921787		152.6	158.9
Q9UPM8	AP-4 complex subunit epsilon-1 OS=Homo sapiens GN=AP4E1 PE=1 SV=2	1	2	1137	127.2	5.99	40	1	0.959578		125.2	125.2
Q9H3H5	UDP-N-acetylglucosamine--dolichyl-phosphate N-acetylglucosaminephosphotransferase OS=Homo sapiens GN=DPAGT1 PE=1 SV=2	4	2	408	46.1	8	68	0.985	0.996205	46.4	125.9	124.1
Q8WV92	MIT domain-containing protein 1 OS=Homo sapiens GN=MITD1 PE=1 SV=1	12	2	249	29.3	8	184	0.999	0.882449		146	145.8
P22607	Fibroblast growth factor receptor 3 OS=Homo sapiens GN=FGFR3 PE=1 SV=1	3	2	806	87.7	5.9	413	0.845	0.357372		166.8	140.9
O60831	PRA1 family protein 2 OS=Homo sapiens GN=PRAF2 PE=1 SV=1	12	2	178	19.2	9.19	690	0.96	0.649272	310.3	25.6	24.6
Q92823	Neuronal cell adhesion molecule OS=Homo sapiens GN=NRCAM PE=1 SV=3	2	2	1304	143.8	5.66	61	1.127	0.839423	234.5	61.1	68.9
Q92686	Neurogranin OS=Homo sapiens GN=NRGN PE=1 SV=1	19	2	78	7.6	7.87	117	1.197	0.999948		139.3	166.8
Q8N8D1	Programmed cell death protein 7 OS=Homo sapiens GN=PDCD7 PE=1 SV=1	6	2	485	54.7	9.95	75	0.965	0.590538		143.7	138.6
Q9H081	Protein MIS12 homolog OS=Homo sapiens GN=MIS12 PE=1 SV=1	9	2	205	24.1	5.69	160	0.822	0.389964	144.6	99.4	81.7
Q8WW01	tRNA-splicing endonuclease subunit Sen15 OS=Homo sapiens GN=TSEN15 PE=1 SV=1	24	2	171	18.6	4.58	219	1.224	0.389469		134.5	164.6
P12259	Coagulation factor V OS=Homo sapiens GN=F5 PE=1 SV=4	1	2	2224	251.5	6.05	60	0.818	0.914923	174.4	72.7	59.5
O00635	E3 ubiquitin-protein ligase TRIM38 OS=Homo sapiens GN=TRIM38 PE=1 SV=1	4	2	465	53.4	7.02	67	1.179	0.893462		88.8	104.7
O95544	NAD kinase OS=Homo sapiens GN=NADK PE=1 SV=1	7	2	446	49.2	6.47	131	1.367	0.575737	248.6	38.1	52.1
P10301	Ras-related protein R-Ras OS=Homo sapiens GN=RRAS PE=1 SV=1	22	2	218	23.5	6.93	591	0.985	0.838845		118.1	116.4
Q9H3C7	Gametogenetin-binding protein 2 OS=Homo sapiens GN=GGNBP2 PE=1 SV=1	3	2	697	79	6.38	80	0.989	0.868285		123.8	122.4
O76041	Nebulette OS=Homo sapiens GN=NEBL PE=1 SV=1	2	2	1014	116.4	7.99	97	1.069	0.819297	161.5	66	70.6
Q8TF71	Monocarboxylate transporter 10 OS=Homo sapiens GN=SLC16A10 PE=1 SV=1	5	2	515	55.5	7.69	140	1.131	0.371131	149	74.9	84.8
Q6ICG6	Uncharacterized protein KIAA0930 OS=Homo sapiens GN=KIAA0930 PE=1 SV=1	5	2	404	45.8	7.94	138	1.024	0.865304		144.8	148.2
Q05513	Protein kinase C zeta type OS=Homo sapiens GN=PRKCZ PE=1 SV=4	8	2	592	67.6	5.77	82	1.142	0.462215		112.7	128.7
Q96DR7	Rho guanine nucleotide exchange factor 26 OS=Homo sapiens GN=ARHGEF26 PE=1 SV=4	3	2	871	97.3	8.95	109	1.076	0.367642		140	150.6
Q96S15	GATOR complex protein WDR24 OS=Homo sapiens GN=WDR24 PE=1 SV=1	3	2	920	101.9	6.58	91	1.057	0.776272		124.3	131.3
Q9Y6Q3	Zinc finger protein 37 homolog OS=Homo sapiens GN=ZFP37 PE=2 SV=3	4	2	630	71.2	9.09	27	0.957	0.912331		151.1	144.7
Q9NQX4	Unconventional myosin-Vc OS=Homo sapiens GN=MYO5C PE=1 SV=2	2	2	1742	202.7	7.71	158	1.275	0.276769		105.3	134.2
Q86TI0	TBC1 domain family member 1 OS=Homo sapiens GN=TBC1D1 PE=1 SV=2	3	2	1168	133	6.96	66	1.151	0.126728		116.2	133.8
O95070	Protein YIF1A OS=Homo sapiens GN=YIF1A PE=1 SV=2	9	2	293	32	8.95	214	1.101	0.678116		134	147.6
Q5SGD2	Protein phosphatase 1L OS=Homo sapiens GN=PPM1L PE=1 SV=1	5	2	360	41	5.87	26	1.062	0.995259		139.1	147.8
Q08999	Retinoblastoma-like protein 2 OS=Homo sapiens GN=RBL2 PE=1 SV=3	2	2	1139	128.3	7.44	47	1.162	0.600542		135.3	157.2
P30536	Translocator protein OS=Homo sapiens GN=TSPO PE=1 SV=3	18	2	169	18.8	9.36	96	1.075	0.957171	11.2	152.8	164.2
Q9UL01	Dermatan-sulfate epimerase OS=Homo sapiens GN=DSE PE=1 SV=1	2	2	958	109.7	8.09	64	1.088	0.65751		118.4	128.9
Q9BT92	Trichoplein keratin filament-binding protein OS=Homo sapiens GN=TCHP PE=1 SV=1	4	2	498	61	6.54	104	1.16	0.548529		112.9	130.9
Q8IWA5	Choline transporter-like protein 2 OS=Homo sapiens GN=SLC44A2 PE=1 SV=3	3	2	706	80.1	8.57	66	1.109	0.697268		108.4	120.2
O14561	Acyl carrier protein, mitochondrial OS=Homo sapiens GN=NDUFAB1 PE=1 SV=3	15	2	156	17.4	4.93	266	0.727	0.462405		173.3	125.9
Q9H063	Repressor of RNA polymerase III transcription MAF1 homolog OS=Homo sapiens GN=MAF1 PE=1 SV=2	15	2	256	28.8	4.55	701	1.08	0.807039		122.4	132.2
O00391	Sulfhydryl oxidase 1 OS=Homo sapiens GN=QSOX1 PE=1 SV=3	4	2	747	82.5	8.92	104	0.896	0.997836	329	21.7	19.4
Q9BV68	E3 ubiquitin-protein ligase RNF126 OS=Homo sapiens GN=RNF126 PE=1 SV=1	12	2	326	35.6	5.72	159	0.845	0.584853		162	136.9
Q9BXS4	Transmembrane protein 59 OS=Homo sapiens GN=TMEM59 PE=1 SV=1	7	2	323	36.2	5.1	86	0.863	0.0550506		131.2	113.2
O95716	Ras-related protein Rab-3D OS=Homo sapiens GN=RAB3D PE=1 SV=1	20	2	219	24.3	4.93	1066	0.989	0.692147	52.4	126.5	125
Q9UKF7	Cytoplasmic phosphatidylinositol transfer protein 1 OS=Homo sapiens GN=PITPNC1 PE=1 SV=3	5	2	332	38.4	6.4	51	0.895	0.392565	165.7	85.2	76.3
Q96G01	Protein bicaudal D homolog 1 OS=Homo sapiens GN=BICD1 PE=1 SV=3	6	2	975	110.7	5.81	167	1.07	0.638546		118.4	126.6
Q9Y6R9	Coiled-coil domain-containing protein 61 OS=Homo sapiens GN=CCDC61 PE=1 SV=3	4	2	512	57.3	10.27	86	0.772	0.632026	331.4	22.9	17.7
Q9Y584	Mitochondrial import inner membrane translocase subunit Tim22 OS=Homo sapiens GN=TIMM22 PE=1 SV=2	12	2	194	20	7.59	146	1.025	0.977193	149.7	78.8	80.8
Q9UGK8	Secretion-regulating guanine nucleotide exchange factor OS=Homo sapiens GN=SERGEF PE=1 SV=2	8	2	458	49	6.46	46	0.986	0.992538		144.7	142.7
Q6ZW31	Rho GTPase-activating protein SYDE1 OS=Homo sapiens GN=SYDE1 PE=1 SV=1	3	2	735	79.7	8.43	80	1.652	0.688372		125.5	207.4
Q9NRF2	SH2B adapter protein 1 OS=Homo sapiens GN=SH2B1 PE=1 SV=3	5	2	756	79.3	5.38	79	1.141	0.638885		133.3	152.1
Q8WUI4	Histone deacetylase 7 OS=Homo sapiens GN=HDAC7 PE=1 SV=2	3	2	952	102.9	7.58	74	0.968	0.917353		126.2	122.2
Q71F56	Mediator of RNA polymerase II transcription subunit 13-like OS=Homo sapiens GN=MED13L PE=1 SV=1	1	2	2210	242.4	6.04	85	1.094	0.441677		122	133.5
Q96GV9	UNC119-binding protein C5orf30 OS=Homo sapiens GN=C5orf30 PE=1 SV=1	12	2	206	23.1	9.45	100	0.962	0.782311		142.7	137.2
O43752	Syntaxin-6 OS=Homo sapiens GN=STX6 PE=1 SV=1	11	2	255	29.2	4.93	98	0.961	0.232311		139.7	134.3
Q9NZN3	EH domain-containing protein 3 OS=Homo sapiens GN=EHD3 PE=1 SV=2	22	2	535	60.8	6.57	1485	1.228	0.13052	95.1	84.5	103.7
P62877	E3 ubiquitin-protein ligase RBX1 OS=Homo sapiens GN=RBX1 PE=1 SV=1	13	2	108	12.3	6.96	88	0.972	0.957891	7.9	142.5	138.5
Q04727	Transducin-like enhancer protein 4 OS=Homo sapiens GN=TLE4 PE=1 SV=3	22	2	773	83.7	7.5	1396	0.808	0.00379052		147.5	119.1
O75461	Transcription factor E2F6 OS=Homo sapiens GN=E2F6 PE=1 SV=1	10	2	281	31.8	5.5	37	0.84	0.312085		156.8	131.8
Q3KRA9	Alpha-ketoglutarate-dependent dioxygenase alkB homolog 6 OS=Homo sapiens GN=ALKBH6 PE=1 SV=2	14	2	238	26.5	8.78	21	0.982	0.999717	19.1	134	131.6
Q8IUW5	RELT-like protein 1 OS=Homo sapiens GN=RELL1 PE=1 SV=1	8	2	271	29.3	8.34	163	0.978	0.320491		124.1	121.3
Q9H9S3	Protein transport protein Sec61 subunit alpha isoform 2 OS=Homo sapiens GN=SEC61A2 PE=2 SV=3	13	2	476	52.2	8.06	727	1.239	0.200275		109.4	135.6
P62714	Serine/threonine-protein phosphatase 2A catalytic subunit beta isoform OS=Homo sapiens GN=PPP2CB PE=1 SV=1	71	2	309	35.6	5.43	10631	0.948	0.503006	4.4	142.1	134.7
Q15572	TATA box-binding protein-associated factor RNA polymerase I subunit C OS=Homo sapiens GN=TAF1C PE=1 SV=2	3	2	869	95.2	8.59	54	0.958	0.881711		148.9	142.7
Q96A54	Adiponectin receptor protein 1 OS=Homo sapiens GN=ADIPOR1 PE=1 SV=1	9	2	375	42.6	7.02	341	0.864	0.368871		157.3	136
Q9BUZ4	TNF receptor-associated factor 4 OS=Homo sapiens GN=TRAF4 PE=1 SV=1	4	2	470	53.5	8.15	116	1.155	0.786131		113.3	130.9
Q92484	Acid sphingomyelinase-like phosphodiesterase 3a OS=Homo sapiens GN=SMPDL3A PE=1 SV=2	4	2	453	51.2	6.33	39	0.888	0.418632		119.3	106
Q9NX05	Constitutive coactivator of PPAR-gamma-like protein 2 OS=Homo sapiens GN=FAM120C PE=1 SV=3	4	2	1096	120.5	9.03	157	1.291	0.490107		110.4	142.5
O95685	Protein phosphatase 1 regulatory subunit 3D OS=Homo sapiens GN=PPP1R3D PE=1 SV=1	8	2	299	32.5	8.07	275	1.019	0.997463		120.5	122.9
Q8IXS8	Protein FAM126B OS=Homo sapiens GN=FAM126B PE=1 SV=1	3	2	530	58.6	7.9	39	1.018	0.765595		119.6	121.7
Q96CN4	EVI5-like protein OS=Homo sapiens GN=EVI5L PE=1 SV=1	3	2	794	91.3	5.34	75	1.288	0.252352		109.4	140.9
A6NK58	Putative lipoyltransferase 2, mitochondrial OS=Homo sapiens GN=LIPT2 PE=1 SV=1	9	2	231	25.2	8.27	125	1.034	0.890242		142.2	147
Q8N1B3	Cyclin-Q OS=Homo sapiens GN=CCNQ PE=1 SV=2	11	2	248	28.4	6.27	21	0.936	0.578935	113.6	101.1	94.7
Q8N5I2	Arrestin domain-containing protein 1 OS=Homo sapiens GN=ARRDC1 PE=1 SV=1	6	2	433	46	7.02	134	0.854	0.0696339	126.9	98.7	84.3
P07205	Phosphoglycerate kinase 2 OS=Homo sapiens GN=PGK2 PE=1 SV=3	14	2	417	44.8	8.54	4102	0.931	0.49171	215.5	73.9	68.8
Q9C005	Protein dpy-30 homolog OS=Homo sapiens GN=DPY30 PE=1 SV=1	16	2	99	11.2	4.88	116	0.794	0.287799	30.4	157.3	125
Q8WV07	Oral cancer-overexpressed protein 1 OS=Homo sapiens GN=ORAOV1 PE=1 SV=2	15	2	137	15.3	5.8	118	0.955	0.781549		146.9	140.3
Q5VSY0	G kinase-anchoring protein 1 OS=Homo sapiens GN=GKAP1 PE=1 SV=2	5	2	366	42.1	8.82	0	1.127	0.573159	189.7	56.3	63.4
Q8IWL3	Iron-sulfur cluster co-chaperone protein HscB, mitochondrial OS=Homo sapiens GN=HSCB PE=1 SV=3	14	2	235	27.4	7.69	49	0.898	0.084912		146.4	131.6
O75575	DNA-directed RNA polymerase III subunit RPC9 OS=Homo sapiens GN=CRCP PE=1 SV=1	16	2	148	16.9	5.39	63	1.084	0.793436		138.6	150.3
Q9GZU7	Carboxy-terminal domain RNA polymerase II polypeptide A small phosphatase 1 OS=Homo sapiens GN=CTDSP1 PE=1 SV=1	8	2	261	29.2	6	134	0.928	0.86691		145.1	134.7
Q06609	DNA repair protein RAD51 homolog 1 OS=Homo sapiens GN=RAD51 PE=1 SV=1	13	2	339	36.9	5.6	97	1.038	0.70889		126.4	131.2
Q3T906	N-acetylglucosamine-1-phosphotransferase subunits alpha/beta OS=Homo sapiens GN=GNPTAB PE=1 SV=1	2	2	1256	143.5	7.17	14	0.967	0.519822		127.5	123.3
Q8WVF1	Protein OSCP1 OS=Homo sapiens GN=OSCP1 PE=1 SV=4	5	2	389	44.6	5.83	76	1.065	0.348535	216.8	63.8	68
Q9Y5W9	Sorting nexin-11 OS=Homo sapiens GN=SNX11 PE=1 SV=2	10	2	270	30.4	7.05	161	1.036	0.907805		121.7	126.1
Q9NYI0	PH and SEC7 domain-containing protein 3 OS=Homo sapiens GN=PSD3 PE=1 SV=2	2	2	1048	116	5.99	68	0.992	0.977359	288.7	40	39.7
Q9NR81	Rho guanine nucleotide exchange factor 3 OS=Homo sapiens GN=ARHGEF3 PE=1 SV=1	3	2	526	59.7	6.43	42	0.749	0.139811		166.1	124.5
Q9NU19	TBC1 domain family member 22B OS=Homo sapiens GN=TBC1D22B PE=1 SV=3	8	2	505	59	7.39	140	0.955	0.930829		125.8	120.1
P35453	Homeobox protein Hox-D13 OS=Homo sapiens GN=HOXD13 PE=1 SV=3	7	2	343	36.1	9.45	93	0.918	0.998574		157	144.2
O76080	AN1-type zinc finger protein 5 OS=Homo sapiens GN=ZFAND5 PE=1 SV=1	13	2	213	23.1	8.51	131	0.817	0.169054		152.6	124.8
Q5FBB7	Shugoshin 1 OS=Homo sapiens GN=SGO1 PE=1 SV=1	3	2	561	64.2	9.16	39	0.969	0.998811		126.6	122.7
Q15125	3-beta-hydroxysteroid-Delta(8),Delta(7)-isomerase OS=Homo sapiens GN=EBP PE=1 SV=3	10	2	230	26.3	7.9	183	1.139	0.680578	220.9	38.5	43.9
Q7Z7M0	Multiple epidermal growth factor-like domains protein 8 OS=Homo sapiens GN=MEGF8 PE=1 SV=2	1	2	2845	302.9	6.87	86	1.038	0.954098		120.5	125.1
O14775	Guanine nucleotide-binding protein subunit beta-5 OS=Homo sapiens GN=GNB5 PE=1 SV=2	5	2	395	43.5	6.46	77	1.15	0.484528		121.1	139.3
Q9HAT8	E3 ubiquitin-protein ligase pellino homolog 2 OS=Homo sapiens GN=PELI2 PE=1 SV=1	4	2	420	46.4	7.33	69	0.913	0.855857		149.3	136.3
O43759	Synaptogyrin-1 OS=Homo sapiens GN=SYNGR1 PE=1 SV=2	10	2	233	25.4	4.68	115	1.039	0.972463		140	145.4
Q8NG27	E3 ubiquitin-protein ligase Praja-1 OS=Homo sapiens GN=PJA1 PE=1 SV=2	9	2	643	71	5.17	106	0.923	0.496915		145.9	134.6
Q96AB6	Protein N-terminal asparagine amidohydrolase OS=Homo sapiens GN=NTAN1 PE=1 SV=3	9	2	310	34.7	6.27	51	1.105	0.929419		115.8	128
O00468	Agrin OS=Homo sapiens GN=AGRN PE=1 SV=5	1	2	2067	217.1	6.39	66	1.088	0.959627		98.1	106.8
O60262	Guanine nucleotide-binding protein G(I)/G(S)/G(O) subunit gamma-7 OS=Homo sapiens GN=GNG7 PE=1 SV=1	31	2	68	7.5	8.51	76	1.172	0.771164		113.8	133.4
P13196	5-aminolevulinate synthase, nonspecific, mitochondrial OS=Homo sapiens GN=ALAS1 PE=1 SV=2	4	2	640	70.5	8.46	70	0.873	0.955077		151.2	132.1
Q9P0U1	Mitochondrial import receptor subunit TOM7 homolog OS=Homo sapiens GN=TOMM7 PE=1 SV=1	44	2	55	6.2	10.29	61	0.872	0.32962		153	133.4
Q96FS4	Signal-induced proliferation-associated protein 1 OS=Homo sapiens GN=SIPA1 PE=1 SV=1	2	2	1042	112.1	6.6	69	1.002	0.905701		141.2	141.5
Q02086	Transcription factor Sp2 OS=Homo sapiens GN=SP2 PE=1 SV=3	5	2	613	64.9	9.92	150	1.15	0.0601342		120.9	139.1
Q7L622	G2/M phase-specific E3 ubiquitin-protein ligase OS=Homo sapiens GN=G2E3 PE=1 SV=1	3	2	706	80.5	7.65	21	1.114	0.350555		124.3	138.5
O75362	Zinc finger protein 217 OS=Homo sapiens GN=ZNF217 PE=1 SV=1	3	2	1048	115.2	8.48	128	0.99	0.94422		137.8	136.3
Q86YN1	Dolichyldiphosphatase 1 OS=Homo sapiens GN=DOLPP1 PE=2 SV=1	15	2	238	27	9.44	95	0.858	0.211174		155	133
Q8TAE6	Protein phosphatase 1 regulatory subunit 14C OS=Homo sapiens GN=PPP1R14C PE=1 SV=3	23	2	165	17.8	5.16	665	0.934	0.394179	59.1	100	93.5
O75648	Mitochondrial tRNA-specific 2-thiouridylase 1 OS=Homo sapiens GN=TRMU PE=1 SV=2	5	2	421	47.7	8.03	62	0.96	0.935424		142.5	136.7
P13640	Metallothionein-1G OS=Homo sapiens GN=MT1G PE=1 SV=2	32	2	62	6.1	7.96	241	1.042	0.625927	53.4	123.5	128.7
Q9H825	Methyltransferase-like protein 8 OS=Homo sapiens GN=METTL8 PE=2 SV=2	7	2	291	33.4	6.95	108	0.857	0.366028		155.6	133.3
Q96DX7	Tripartite motif-containing protein 44 OS=Homo sapiens GN=TRIM44 PE=1 SV=1	5	2	344	38.4	4.21	93	0.964	0.938571		140.9	135.9
O15061	Synemin OS=Homo sapiens GN=SYNM PE=1 SV=2	1	2	1565	172.7	5.16	82	0.768	0.25132		157.4	120.9
Q9BQI0	Allograft inflammatory factor 1-like OS=Homo sapiens GN=AIF1L PE=1 SV=1	17	2	150	17.1	7.2	211	0.67	0.0560858	33.1	149.6	100.3
Q7L8J4	SH3 domain-binding protein 5-like OS=Homo sapiens GN=SH3BP5L PE=1 SV=1	5	2	393	43.5	5.77	78	1.043	0.865211	313.3	29.9	31.2
Q96HA1	Nuclear envelope pore membrane protein POM 121 OS=Homo sapiens GN=POM121 PE=1 SV=2	15	2	1249	127.6	10.56	613	1.032	0.608007		143.2	147.7
Q9GZR5	Elongation of very long chain fatty acids protein 4 OS=Homo sapiens GN=ELOVL4 PE=1 SV=1	7	2	314	36.8	9.47	128	1.133	0.645268	234.1	55.7	63
P23511	Nuclear transcription factor Y subunit alpha OS=Homo sapiens GN=NFYA PE=1 SV=2	12	2	347	36.9	8.94	217	0.964	0.400764		137.8	132.8
Q6ZUT1	Uncharacterized protein NKAPD1 OS=Homo sapiens GN=NKAPD1 PE=1 SV=2	8	2	292	34.1	9.73	269	1.034	0.998843		135.6	140.2
Q9H0C5	BTB/POZ domain-containing protein 1 OS=Homo sapiens GN=BTBD1 PE=1 SV=1	6	2	482	52.7	6.1	74	0.977	0.942551		145.6	142.2
Q96CD2	Phosphopantothenoylcysteine decarboxylase OS=Homo sapiens GN=PPCDC PE=1 SV=2	14	2	204	22.4	6.1	68	0.962	0.689298	214	61	58.7
O14832	Phytanoyl-CoA dioxygenase, peroxisomal OS=Homo sapiens GN=PHYH PE=1 SV=1	6	2	338	38.5	8.47	0	1.005	0.967533		125.9	126.6
Q13207	T-box transcription factor TBX2 OS=Homo sapiens GN=TBX2 PE=1 SV=3	2	2	712	75	9.06	23	0.942	0.993758	316.5	32.3	30.4
Q9UK23	N-acetylglucosamine-1-phosphodiester alpha-N-acetylglucosaminidase OS=Homo sapiens GN=NAGPA PE=1 SV=2	5	2	515	56	6.6	73	0.972	0.656203		141	137.1
Q9UKK3	Poly [ADP-ribose] polymerase 4 OS=Homo sapiens GN=PARP4 PE=1 SV=3	1	2	1724	192.5	5.66	96	1.024	0.810668		124	127.1
Q8WV60	Pentatricopeptide repeat-containing protein 2, mitochondrial OS=Homo sapiens GN=PTCD2 PE=1 SV=3	7	2	388	43.9	9.23	24	1.111	0.926884		117	130
Q9UBZ4	DNA-(apurinic or apyrimidinic site) lyase 2 OS=Homo sapiens GN=APEX2 PE=1 SV=1	4	2	518	57.4	8.29	77	0.986	0.88812		149	146.8
Q12982	BCL2/adenovirus E1B 19 kDa protein-interacting protein 2 OS=Homo sapiens GN=BNIP2 PE=1 SV=1	8	2	314	36	4.81	44	1.259	0.739718		107.6	135.4
Q96RK4	Bardet-Biedl syndrome 4 protein OS=Homo sapiens GN=BBS4 PE=1 SV=2	5	2	519	58.2	7.31	103	1.167	0.278313	198.8	60.4	70.5
Q9BW60	Elongation of very long chain fatty acids protein 1 OS=Homo sapiens GN=ELOVL1 PE=1 SV=1	9	2	279	32.6	9.6	1339	1.289	0.884223		104.2	134.3
Q15818	Neuronal pentraxin-1 OS=Homo sapiens GN=NPTX1 PE=2 SV=2	6	2	432	47.1	6.55	32	0.765	0.651386		162.4	124.2
Q6UW78	Ubiquinol-cytochrome-c reductase complex assembly factor 3 OS=Homo sapiens GN=UQCC3 PE=1 SV=2	32	2	93	10.1	9.41	167	1.02	0.96359		129.5	132
Q14061	Cytochrome c oxidase copper chaperone OS=Homo sapiens GN=COX17 PE=1 SV=2	37	2	63	6.9	7.24	182	1.134	0.997491		135.6	153.8
Q8N3Z6	Zinc finger CCHC domain-containing protein 7 OS=Homo sapiens GN=ZCCHC7 PE=1 SV=2	5	2	543	63	7.33	80	0.91	0.613692		145.3	132.2
Q9HC44	Vasculin-like protein 1 OS=Homo sapiens GN=GPBP1L1 PE=1 SV=1	9	2	474	52.3	6.84	58	0.946	0.5911		146.2	138.4
Q9Y6A9	Signal peptidase complex subunit 1 OS=Homo sapiens GN=SPCS1 PE=1 SV=4	17	2	102	11.8	9.31	53	0.999	0.997231		126.3	126.2
Q8TCT8	Signal peptide peptidase-like 2A OS=Homo sapiens GN=SPPL2A PE=1 SV=2	4	2	520	58.1	8.32	35	1.216	0.748639	138.1	65.1	79.2
O43513	Mediator of RNA polymerase II transcription subunit 7 OS=Homo sapiens GN=MED7 PE=1 SV=1	15	2	233	27.2	5.78	112	1.102	0.987356		132.9	146.5
P0CG34	Thymosin beta-15A OS=Homo sapiens GN=TMSB15A PE=1 SV=1	29	2	45	5.2	5.36	168	2.986	0.444093	127.9	64.8	193.5
Q9H819	DnaJ homolog subfamily C member 18 OS=Homo sapiens GN=DNAJC18 PE=2 SV=1	6	2	358	41.5	7.37	145	0.992	0.999998		129.8	128.7
Q8N6T7	NAD-dependent protein deacetylase sirtuin-6 OS=Homo sapiens GN=SIRT6 PE=1 SV=2	7	2	355	39.1	9.19	89	1.156	0.26965		119.8	138.5
Q9C073	Protein FAM117A OS=Homo sapiens GN=FAM117A PE=1 SV=1	5	2	453	48.3	8.31	0	1.003	0.644617		142.5	142.9
Q9P0T4	Zinc finger protein 581 OS=Homo sapiens GN=ZNF581 PE=1 SV=1	10	2	197	22	8.82	71	0.957	0.93564		143.5	137.4
Q6UWW8	Carboxylesterase 3 OS=Homo sapiens GN=CES3 PE=1 SV=1	3	2	571	62.2	5.62	34	1.464	0.141022		99.2	145.2
P50443	Sulfate transporter OS=Homo sapiens GN=SLC26A2 PE=1 SV=2	2	2	739	81.6	8.38	75	1.447	0.36013	158.9	60.7	87.9
O43556	Epsilon-sarcoglycan OS=Homo sapiens GN=SGCE PE=1 SV=6	7	2	437	49.8	6.55	63	1.005	0.986315		136.8	137.5
O43808	Peroxisomal membrane protein PMP34 OS=Homo sapiens GN=SLC25A17 PE=1 SV=1	7	2	307	34.5	10.08	71	1.02	0.998581		136.4	139.1
Q8IY26	Phospholipid phosphatase 6 OS=Homo sapiens GN=PLPP6 PE=1 SV=3	7	2	295	32.2	9.99	118	1.134	0.604181		122.7	139.1
P04004	Vitronectin OS=Homo sapiens GN=VTN PE=1 SV=1	5	2	478	54.3	5.8	803	0.843	0.70678	125.9	92.1	77.7
P84243	Histone H3.3 OS=Homo sapiens GN=H3F3A PE=1 SV=2	65	2	136	15.3	11.27	9647	1.159	0.57612	93.8	82.7	95.9
O14939	Phospholipase D2 OS=Homo sapiens GN=PLD2 PE=1 SV=2	3	2	933	105.9	7.64	63	1.112	0.596441		132.2	147
Q9UKK6	NTF2-related export protein 1 OS=Homo sapiens GN=NXT1 PE=1 SV=1	22	2	140	15.8	5.03	198	0.854	0.74374		155	132.4
P08962	CD63 antigen OS=Homo sapiens GN=CD63 PE=1 SV=2	8	2	238	25.6	7.81	258	1.09	0.763352	49.5	89.5	97.6
P14621	Acylphosphatase-2 OS=Homo sapiens GN=ACYP2 PE=1 SV=2	20	2	99	11.1	9.5	78	1.222	0.698898		110.5	135
P53794	Sodium/myo-inositol cotransporter OS=Homo sapiens GN=SLC5A3 PE=1 SV=2	4	2	718	79.6	7.27	122	1.121	0.578286	313.6	24.1	27
Q8IXU6	Solute carrier family 35 member F2 OS=Homo sapiens GN=SLC35F2 PE=1 SV=1	10	2	374	41.2	6.21	221	0.985	0.796078		131.6	129.6
Q9HAJ7	Histone deacetylase complex subunit SAP30L OS=Homo sapiens GN=SAP30L PE=1 SV=1	9	2	183	20.9	9.36	49	1.255	0.183073		115.3	144.6
Q9NRP0	Oligosaccharyltransferase complex subunit OSTC OS=Homo sapiens GN=OSTC PE=1 SV=1	13	2	149	16.8	9.13	125	1.384	0.569062		126.3	174.8
O60337	E3 ubiquitin-protein ligase MARCH6 OS=Homo sapiens GN=MARCH6 PE=1 SV=2	2	2	910	102.5	6.28	63	0.895	0.962627	269.5	48.5	43.4
Q96GF1	E3 ubiquitin-protein ligase RNF185 OS=Homo sapiens GN=RNF185 PE=1 SV=1	11	2	192	20.4	6.52	31	0.905	0.496413		149.5	135.4
O94923	D-glucuronyl C5-epimerase OS=Homo sapiens GN=GLCE PE=1 SV=3	5	2	617	70.1	8.97	107	0.992	0.8998		132.7	131.7
Q96EX3	WD repeat-containing protein 34 OS=Homo sapiens GN=WDR34 PE=1 SV=2	4	2	536	57.8	6.64	63	1.143	0.830939		130.7	149.5
Q3SYG4	Protein PTHB1 OS=Homo sapiens GN=BBS9 PE=1 SV=1	2	2	887	99.2	5.55	34	0.974	0.878031	240	52.5	51.2
P32321	Deoxycytidylate deaminase OS=Homo sapiens GN=DCTD PE=1 SV=2	19	2	178	20	7.56	195	0.918	0.365675	154.9	92.4	84.9
Q9Y253	DNA polymerase eta OS=Homo sapiens GN=POLH PE=1 SV=1	4	2	713	78.4	8.44	99	1.014	0.779416		123.5	125.2
P49768	Presenilin-1 OS=Homo sapiens GN=PSEN1 PE=1 SV=1	10	2	467	52.6	5.31	506	1.011	0.806004		126.3	127.7
Q5BKT4	Dol-P-Glc:Glc(2)Man(9)GlcNAc(2)-PP-Dol alpha-1,2-glucosyltransferase OS=Homo sapiens GN=ALG10 PE=2 SV=1	5	2	473	55.6	9.29	152	1.204	0.255036	243.5	46.5	56
Q9NVK5	FGFR1 oncogene partner 2 OS=Homo sapiens GN=FGFR1OP2 PE=1 SV=1	6	2	253	29.4	6	40	1.046	0.912442		138.7	145
Q8WV99	AN1-type zinc finger protein 2B OS=Homo sapiens GN=ZFAND2B PE=1 SV=1	5	2	257	28	6.92	46	0.835	0.359414	62.7	129.5	108.1
P43251	Biotinidase OS=Homo sapiens GN=BTD PE=1 SV=2	4	2	543	61.1	6.25	96	1.49	0.657591	266	30.7	45.7
P98164	Low-density lipoprotein receptor-related protein 2 OS=Homo sapiens GN=LRP2 PE=1 SV=3	0	2	4655	521.6	5.08	59	0.927	0.238198	136.3	92.7	86
Q9Y2G0	Protein EFR3 homolog B OS=Homo sapiens GN=EFR3B PE=1 SV=2	5	2	817	92.4	6.7	37	1.146	0.51062		120.3	137.9
Q8TCZ2	CD99 antigen-like protein 2 OS=Homo sapiens GN=CD99L2 PE=1 SV=1	13	2	262	28	5.14	108	1.098	0.979903		141.8	155.8
Q8TBM8	DnaJ homolog subfamily B member 14 OS=Homo sapiens GN=DNAJB14 PE=1 SV=1	5	2	379	42.5	8.59	80	0.914	0.831103	53.3	123.9	113.2
Q969K3	E3 ubiquitin-protein ligase RNF34 OS=Homo sapiens GN=RNF34 PE=1 SV=1	5	2	372	41.6	4.96	70	0.921	0.118045		141.6	130.4
P30532	Neuronal acetylcholine receptor subunit alpha-5 OS=Homo sapiens GN=CHRNA5 PE=1 SV=2	4	2	468	53	6.98	140	0.959	0.934023		128.8	123.5
Q6ZVD8	PH domain leucine-rich repeat-containing protein phosphatase 2 OS=Homo sapiens GN=PHLPP2 PE=1 SV=3	2	2	1323	146.7	5.71	19	1.013	0.99992		141.4	143.2
Q9BX70	BTB/POZ domain-containing protein 2 OS=Homo sapiens GN=BTBD2 PE=1 SV=1	7	2	525	55.9	5.9	119	1.118	0.0622395		134.1	150
Q9C086	INO80 complex subunit B OS=Homo sapiens GN=INO80B PE=1 SV=2	6	2	356	38.6	9.61	48	1.037	0.871324		138.9	144
P67775	Serine/threonine-protein phosphatase 2A catalytic subunit alpha isoform OS=Homo sapiens GN=PPP2CA PE=1 SV=1	71	2	309	35.6	5.54	10999	0.975	0.540635	8	126.5	123.3
Q8N302	Angiogenic factor with G patch and FHA domains 1 OS=Homo sapiens GN=AGGF1 PE=1 SV=2	4	2	714	80.9	5.44	100	1.152	0.766876		110.5	127.2
P01008	Antithrombin-III OS=Homo sapiens GN=SERPINC1 PE=1 SV=1	4	2	464	52.6	6.71	39	1.009	0.993662	123.5	86	86.8
Q8NHG8	E3 ubiquitin-protein ligase ZNRF2 OS=Homo sapiens GN=ZNRF2 PE=1 SV=1	10	2	242	24.1	7.09	151	0.897	0.284923		122	109.5
P54296	Myomesin-2 OS=Homo sapiens GN=MYOM2 PE=1 SV=2	2	2	1465	164.8	6.19	0	0.755	0.463614		169.4	127.9
Q8N9Q2	Protein SREK1IP1 OS=Homo sapiens GN=SREK1IP1 PE=1 SV=1	10	2	155	18.2	9.85	132	0.821	0.131139		152.8	125.5
Q16611	Bcl-2 homologous antagonist/killer OS=Homo sapiens GN=BAK1 PE=1 SV=1	21	2	211	23.4	6.01	153	0.939	0.78237		121.5	114.1
Q9UMR2	ATP-dependent RNA helicase DDX19B OS=Homo sapiens GN=DDX19B PE=1 SV=1	59	2	479	53.9	6.3	4295	0.935	0.484849		155.8	145.6
Q15434	RNA-binding motif, single-stranded-interacting protein 2 OS=Homo sapiens GN=RBMS2 PE=1 SV=1	11	2	407	43.9	9.07	466	1.088	0.669029		132.7	144.3
Q8N8J7	Uncharacterized protein FAM241A OS=Homo sapiens GN=FAM241A PE=2 SV=2	25	2	132	14.6	4.7	241	0.898	0.468443		142	127.5
Q96LL9	DnaJ homolog subfamily C member 30 OS=Homo sapiens GN=DNAJC30 PE=1 SV=3	8	2	226	25.9	10.49	60	0.788	0.391131		150.4	118.4
Q96GX2	Ataxin-7-like protein 3B OS=Homo sapiens GN=ATXN7L3B PE=1 SV=2	31	2	97	10.8	4.36	1087	1.248	0.621829		127.1	158.6
Q96SQ9	Cytochrome P450 2S1 OS=Homo sapiens GN=CYP2S1 PE=1 SV=2	5	2	504	55.8	8.62	77	1.313	0.135578		110.7	145.4
Q8TDM6	Disks large homolog 5 OS=Homo sapiens GN=DLG5 PE=1 SV=4	1	2	1919	213.7	7.42	53	1.122	0.957773		123.2	138.2
P47974	mRNA decay activator protein ZFP36L2 OS=Homo sapiens GN=ZFP36L2 PE=1 SV=3	5	2	494	51	8.16	65	0.856	0.0424964		145.5	124.5
Q8N6N6	Protein NATD1 OS=Homo sapiens GN=NATD1 PE=1 SV=2	23	2	113	13	8.63	93	1.303	0.286963		115.3	150.2
Q7L2Z9	Centromere protein Q OS=Homo sapiens GN=CENPQ PE=1 SV=1	12	2	268	30.6	9.42	149	0.832	0.271746		147.6	122.8
Q75T13	GPI inositol-deacylase OS=Homo sapiens GN=PGAP1 PE=1 SV=1	2	2	922	105.3	9.01	23	1.183	0.798399	270	42.1	49.8
Q8N5Y8	Mono [ADP-ribose] polymerase PARP16 OS=Homo sapiens GN=PARP16 PE=1 SV=2	11	2	322	36.4	9.06	46	1.13	0.183208		122.7	138.7
P17010	Zinc finger X-chromosomal protein OS=Homo sapiens GN=ZFX PE=2 SV=2	3	2	805	90.5	6.14	97	0.851	0.151192		144.3	122.8
Q6PIY7	Poly(A) RNA polymerase GLD2 OS=Homo sapiens GN=PAPD4 PE=1 SV=1	5	2	484	56	9.38	98	1.004	0.768277	254.5	52.3	52.5
Q9NQY0	Bridging integrator 3 OS=Homo sapiens GN=BIN3 PE=1 SV=1	11	2	253	29.6	7.47	122	1.118	0.324992		122.3	136.7
O43299	AP-5 complex subunit zeta-1 OS=Homo sapiens GN=AP5Z1 PE=1 SV=2	3	2	807	88.5	7.01	54	1.012	0.996049		130.7	132.3
Q5H8A4	GPI ethanolamine phosphate transferase 2 OS=Homo sapiens GN=PIGG PE=1 SV=1	3	2	983	108.1	7.15	149	1.072	0.839463		124.6	133.7
P31270	Homeobox protein Hox-A11 OS=Homo sapiens GN=HOXA11 PE=2 SV=2	9	2	313	34.5	8.7	131	1.173	0.225354		122	143.1
Q96K37	Solute carrier family 35 member E1 OS=Homo sapiens GN=SLC35E1 PE=1 SV=2	5	2	410	44.7	9.79	64	1.037	0.220951		131.1	136
Q6P1Q0	LETM1 domain-containing protein 1 OS=Homo sapiens GN=LETMD1 PE=1 SV=1	6	2	360	41.8	10.32	49	0.919	0.941779		125.2	115.1
Q99972	Myocilin OS=Homo sapiens GN=MYOC PE=1 SV=2	3	2	504	56.9	5.54	18	1.246	0.826012		132	164.5
Q8TAU3	Zinc finger protein 417 OS=Homo sapiens GN=ZNF417 PE=1 SV=2	5	2	575	65.7	9.06	78	1.14	0.787772		121.8	138.9
Q8N0Z8	tRNA pseudouridine synthase-like 1 OS=Homo sapiens GN=PUSL1 PE=1 SV=1	7	2	303	33.2	9.85	203	1.051	0.636055		141.5	148.8
P19419	ETS domain-containing protein Elk-1 OS=Homo sapiens GN=ELK1 PE=1 SV=2	5	2	428	44.9	6.89	45	1.037	0.942926		135.8	140.9
Q9Y592	Centrosomal protein of 83 kDa OS=Homo sapiens GN=CEP83 PE=1 SV=2	3	2	693	82	6.28	84	0.988	0.999985		136.9	135.2
Q7Z340	Zinc finger protein 551 OS=Homo sapiens GN=ZNF551 PE=1 SV=3	8	2	670	77.5	8.35	94	1.097	0.560482		125.9	138.2
O15516	Circadian locomoter output cycles protein kaput OS=Homo sapiens GN=CLOCK PE=1 SV=1	2	2	846	95.2	7.01	91	1.276	0.427527		110.8	141.4
Q8NAN2	Mitoguardin 1 OS=Homo sapiens GN=MIGA1 PE=1 SV=1	3	2	632	71	5.63	61	0.968	0.982827		130.4	126.2
Q9BWG6	Sodium channel modifier 1 OS=Homo sapiens GN=SCNM1 PE=1 SV=1	8	2	230	25.9	8.87	78	0.809	0.355855		149.7	121.2
Q14865	AT-rich interactive domain-containing protein 5B OS=Homo sapiens GN=ARID5B PE=1 SV=3	3	2	1188	132.3	8.72	95	1.067	0.804586		132.1	140.9
Q92934	Bcl2-associated agonist of cell death OS=Homo sapiens GN=BAD PE=1 SV=3	15	2	168	18.4	7.15	236	1.151	0.995023	85.2	102	117.4
Q15583	Homeobox protein TGIF1 OS=Homo sapiens GN=TGIF1 PE=1 SV=3	5	2	401	43	8.92	49	1.105	0.93778		130.5	144.2
Q96NT0	Coiled-coil domain-containing protein 115 OS=Homo sapiens GN=CCDC115 PE=1 SV=1	14	2	180	19.7	6.95	104	0.893	0.465894		148.7	132.8
Q9NYP3	Protein downstream neighbor of Son OS=Homo sapiens GN=DONSON PE=1 SV=2	7	2	566	62.7	8.66	40	0.855	0.605641		127.9	109.4
Q6P4F2	Ferredoxin-2, mitochondrial OS=Homo sapiens GN=FDX2 PE=1 SV=1	13	2	183	19.5	5.38	93	1	0.912649		140	140.1
Q9NRS6	Sorting nexin-15 OS=Homo sapiens GN=SNX15 PE=1 SV=1	6	2	342	38.3	5.19	89	1.034	0.962409	1.3	132.3	136.8
Q3SXY8	ADP-ribosylation factor-like protein 13B OS=Homo sapiens GN=ARL13B PE=1 SV=1	6	2	428	48.6	6.62	98	1.286	0.627944		123.3	158.6
Q9HB20	Pleckstrin homology domain-containing family A member 3 OS=Homo sapiens GN=PLEKHA3 PE=1 SV=2	8	2	300	33.8	6.65	36	0.801	0.320732		132.3	106
P02765	Alpha-2-HS-glycoprotein OS=Homo sapiens GN=AHSG PE=1 SV=1	5	2	367	39.3	5.72	1124	0.781	0.976444	100.7	95.9	74.9
Q5BKY9	Protein FAM133B OS=Homo sapiens GN=FAM133B PE=1 SV=1	7	2	247	28.4	10.02	262	0.978	0.796289	94.5	105.1	102.7
O15182	Centrin-3 OS=Homo sapiens GN=CETN3 PE=1 SV=2	17	2	167	19.5	4.74	40	1.137	0.856114		134.9	153.4
Q969L4	U7 snRNA-associated Sm-like protein LSm10 OS=Homo sapiens GN=LSM10 PE=1 SV=1	21	2	123	14.1	9.25	35	0.913	0.895165	369	11.7	10.7
Q8N2G6	Zinc finger CCHC domain-containing protein 24 OS=Homo sapiens GN=ZCCHC24 PE=1 SV=1	8	2	241	26.9	8.7	143	1.052	0.9879	156.3	75	78.9
P03891	NADH-ubiquinone oxidoreductase chain 2 OS=Homo sapiens GN=MT-ND2 PE=1 SV=2	5	2	347	38.9	9.83	110	1.358	0.24404	70.2	99.2	134.8
Q8N257	Histone H2B type 3-B OS=Homo sapiens GN=HIST3H2BB PE=1 SV=3	68	2	126	13.9	10.32	28761	0.851	0.992535	18	124.4	105.8
O75379	Vesicle-associated membrane protein 4 OS=Homo sapiens GN=VAMP4 PE=1 SV=2	23	2	141	16.4	7.34	225	0.919	0.585219		148.3	136.3
Q14135	Transcription cofactor vestigial-like protein 4 OS=Homo sapiens GN=VGLL4 PE=1 SV=4	10	2	290	30.9	8.22	82	1.085	0.777952		134.7	146.3
Q9H4M3	F-box only protein 44 OS=Homo sapiens GN=FBXO44 PE=1 SV=3	15	2	255	29.7	5.82	108	1.257	0.366148		127.7	160.5
O15254	Peroxisomal acyl-coenzyme A oxidase 3 OS=Homo sapiens GN=ACOX3 PE=1 SV=2	4	2	700	77.6	7.25	33	1.109	0.349759		122.2	135.5
Q96K80	Zinc finger CCCH domain-containing protein 10 OS=Homo sapiens GN=ZC3H10 PE=1 SV=1	6	2	434	46	7.64	50	0.939	0.989638		148.5	139.5
Q53G59	Kelch-like protein 12 OS=Homo sapiens GN=KLHL12 PE=1 SV=2	7	2	568	63.2	5.44	104	0.974	0.973652		130.4	127
Q9Y330	Zinc finger and BTB domain-containing protein 12 OS=Homo sapiens GN=ZBTB12 PE=1 SV=1	6	2	459	49.1	7.5	63	1.206	0.632768		118.3	142.7
Q86WW8	Cytochrome c oxidase assembly factor 5 OS=Homo sapiens GN=COA5 PE=1 SV=1	31	2	74	8.4	8.68	44	1.317	0.992503	94.9	67.2	88.6
P18847	Cyclic AMP-dependent transcription factor ATF-3 OS=Homo sapiens GN=ATF3 PE=1 SV=2	6	2	181	20.6	8.54	37	0.872	0.482273		130.4	113.6
Q99487	Platelet-activating factor acetylhydrolase 2, cytoplasmic OS=Homo sapiens GN=PAFAH2 PE=1 SV=1	7	2	392	44	6.89	76	1.009	0.933822		130.7	131.9
Q02833	Ras association domain-containing protein 7 OS=Homo sapiens GN=RASSF7 PE=1 SV=1	4	2	373	39.9	5.62	41	0.986	0.998096	121.6	92.6	91.3
P61769	Beta-2-microglobulin OS=Homo sapiens GN=B2M PE=1 SV=1	24	2	119	13.7	6.52	99	1.111	0.903933	222.7	55.8	62
P13929	Beta-enolase OS=Homo sapiens GN=ENO3 PE=1 SV=5	22	2	434	47	7.71	23238	0.794	0.243091		163.4	129.8
Q92506	Estradiol 17-beta-dehydrogenase 8 OS=Homo sapiens GN=HSD17B8 PE=1 SV=2	10	2	261	27	6.54	137	1.042	0.993688	156.9	82.8	86.3
Q9NRH2	SNF-related serine/threonine-protein kinase OS=Homo sapiens GN=SNRK PE=1 SV=2	4	2	765	84.2	7.06	27	1.067	0.598232		128.7	137.4
P79522	Proline-rich protein 3 OS=Homo sapiens GN=PRR3 PE=1 SV=2	8	2	188	20.6	9.83	81	1.136	0.989373	105.6	99.6	113.2
Q8N3D4	EH domain-binding protein 1-like protein 1 OS=Homo sapiens GN=EHBP1L1 PE=1 SV=2	1	2	1523	161.8	4.83	73	0.892	0.747542		152.4	135.9
P78312	Protein FAM193A OS=Homo sapiens GN=FAM193A PE=1 SV=2	1	2	1265	139.9	6.48	31	1.066	0.990449	139.8	87.5	93.3
Q96EK4	THAP domain-containing protein 11 OS=Homo sapiens GN=THAP11 PE=1 SV=2	5	2	314	34.4	8.98	56	0.948	0.85341	270.1	46.5	44.1
Q3T8J9	GON-4-like protein OS=Homo sapiens GN=GON4L PE=1 SV=1	1	2	2241	248.5	5.01	43	0.978	0.807163		129.6	126.7
Q9HCM3	UPF0606 protein KIAA1549 OS=Homo sapiens GN=KIAA1549 PE=1 SV=4	2	2	1950	210.6	6.11	49	1.304	0.51976		124.3	162
O75317	Ubiquitin carboxyl-terminal hydrolase 12 OS=Homo sapiens GN=USP12 PE=1 SV=2	7	2	370	42.8	6.6	109	1.004	0.700917		138.8	139.3
Q6ZWT7	Lysophospholipid acyltransferase 2 OS=Homo sapiens GN=MBOAT2 PE=2 SV=2	4	2	520	59.5	8.03	63	1.413	0.317542		117.7	166.4
A0A096LP01	Small integral membrane protein 26 OS=Homo sapiens GN=SMIM26 PE=3 SV=1	20	2	95	10.9	6.7	92	1.377	0.791838	32	88.1	121.3
Q9NX76	CKLF-like MARVEL transmembrane domain-containing protein 6 OS=Homo sapiens GN=CMTM6 PE=1 SV=1	9	2	183	20.4	5.29	139	1.012	0.751666		129.2	130.8
Q9BVN2	RUN and SH3 domain-containing protein 1 OS=Homo sapiens GN=RUSC1 PE=1 SV=3	3	2	902	96.4	6.3	124	0.956	0.622144		132.2	126.3
Q9NUA8	Zinc finger and BTB domain-containing protein 40 OS=Homo sapiens GN=ZBTB40 PE=1 SV=4	1	2	1239	138	6.57	74	0.991	0.860652	375.1	8.8	8.7
Q8N4S0	Coiled-coil domain-containing protein 82 OS=Homo sapiens GN=CCDC82 PE=1 SV=2	3	2	544	64	5.01	77	1.129	0.867594		129.7	146.4
Q9H1H9	Kinesin-like protein KIF13A OS=Homo sapiens GN=KIF13A PE=1 SV=2	2	2	1805	202.2	5.6	160	1.125	0.279526		128.1	144.1
Q71U36	Tubulin alpha-1A chain OS=Homo sapiens GN=TUBA1A PE=1 SV=1	92	2	451	50.1	5.06	127936	0.53	0.223231		172.1	91.3
O15169	Axin-1 OS=Homo sapiens GN=AXIN1 PE=1 SV=2	4	2	862	95.6	6.96	120	0.841	0.924151		149.8	126
Q9BWW4	Single-stranded DNA-binding protein 3 OS=Homo sapiens GN=SSBP3 PE=1 SV=1	5	2	388	40.4	6.9	84	1.038	0.943597		135	140.1
O14683	Tumor protein p53-inducible protein 11 OS=Homo sapiens GN=TP53I11 PE=1 SV=2	13	2	189	21	9.55	170	1.114	0.334481		134.3	149.6
Q9HCU4	Cadherin EGF LAG seven-pass G-type receptor 2 OS=Homo sapiens GN=CELSR2 PE=1 SV=1	1	2	2923	317.3	5.31	57	1.049	0.501618		135.9	142.5
Q9UL45	Biogenesis of lysosome-related organelles complex 1 subunit 6 OS=Homo sapiens GN=BLOC1S6 PE=1 SV=1	24	2	172	19.7	6.4	214	0.989	0.95769		142	140.4
Q49MG5	Microtubule-associated protein 9 OS=Homo sapiens GN=MAP9 PE=1 SV=3	2	2	647	74.2	7.8	64	1.338	0.809895		104.7	140.1
Q15696	U2 small nuclear ribonucleoprotein auxiliary factor 35 kDa subunit-related protein 2 OS=Homo sapiens GN=ZRSR2 PE=1 SV=2	3	2	482	58	9.72	39	0.968	0.998448		141.7	137.2
Q96PU4	E3 ubiquitin-protein ligase UHRF2 OS=Homo sapiens GN=UHRF2 PE=1 SV=1	4	2	802	89.9	8.21	313	1.061	0.8815	160.7	76.7	81.4
Q9Y5W8	Sorting nexin-13 OS=Homo sapiens GN=SNX13 PE=1 SV=4	2	2	968	112.1	6.58	85	1.098	0.523052		125.9	138.2
Q92854	Semaphorin-4D OS=Homo sapiens GN=SEMA4D PE=1 SV=1	2	2	862	96.1	7.96	20	0.951	0.99529	58	123.8	117.7
Q2TB18	Protein asteroid homolog 1 OS=Homo sapiens GN=ASTE1 PE=1 SV=1	3	2	679	77	8.06	42	1.063	0.970886	256.5	50.1	53.2
Q8NDZ6	Transmembrane protein 161B OS=Homo sapiens GN=TMEM161B PE=2 SV=1	5	2	487	55.4	8.37	68	1.001	0.974712		132.2	132.3
P55197	Protein AF-10 OS=Homo sapiens GN=MLLT10 PE=1 SV=2	3	2	1068	113.3	8.21	109	1.179	0.926209		121.3	143
P04259	Keratin, type II cytoskeletal 6B OS=Homo sapiens GN=KRT6B PE=1 SV=5	45	2	564	60	8	2667	0.643	0.963328		139.6	89.7
Q96FF9	Sororin OS=Homo sapiens GN=CDCA5 PE=1 SV=1	15	2	252	27.6	9.61	324	0.964	0.522305		133.9	129.1
P58317	Zinc finger protein 121 OS=Homo sapiens GN=ZNF121 PE=3 SV=2	15	2	390	44.7	8.05	61	1.046	0.968919		152.3	159.3
O43829	Zinc finger and BTB domain-containing protein 14 OS=Homo sapiens GN=ZBTB14 PE=1 SV=2	7	2	449	50.9	6.04	49	0.896	0.378887		148.1	132.6
Q8NDX6	Zinc finger protein 740 OS=Homo sapiens GN=ZNF740 PE=1 SV=1	10	2	193	21.8	9.19	97	1.225	0.558012		127.9	156.7
Q96LD8	Sentrin-specific protease 8 OS=Homo sapiens GN=SENP8 PE=1 SV=1	11	2	212	24.1	5.97	59	0.961	0.989253		140.4	134.9
Q6PH81	UPF0547 protein C16orf87 OS=Homo sapiens GN=C16orf87 PE=1 SV=1	14	2	154	17.8	10.07	74	0.962	0.838919		139.3	133.9
Q15911	Zinc finger homeobox protein 3 OS=Homo sapiens GN=ZFHX3 PE=1 SV=2	2	2	3703	404.2	6.2	149	1.086	0.342484		137.2	149
O15315	DNA repair protein RAD51 homolog 2 OS=Homo sapiens GN=RAD51B PE=1 SV=2	5	2	384	42.2	5.69	37	1.105	0.597524	270	42.9	47.5
Q96EY9	Probable inactive tRNA-specific adenosine deaminase-like protein 3 OS=Homo sapiens GN=ADAT3 PE=1 SV=1	11	2	351	38	7.88	83	0.951	0.981193		128.4	122.1
P17029	Zinc finger protein with KRAB and SCAN domains 1 OS=Homo sapiens GN=ZKSCAN1 PE=1 SV=3	6	2	563	63.6	7.05	88	1.323	0.0947512	186.3	67.9	89.8
P62306	Small nuclear ribonucleoprotein F OS=Homo sapiens GN=SNRPF PE=1 SV=1	50	2	86	9.7	4.67	114	0.981	0.966807		137.3	134.6
Q96JY6	PDZ and LIM domain protein 2 OS=Homo sapiens GN=PDLIM2 PE=1 SV=1	6	2	352	37.4	8.72	178	1.2	0.926344		123.5	148.2
Q9H0R3	Transmembrane protein 222 OS=Homo sapiens GN=TMEM222 PE=1 SV=2	13	2	208	23.2	6.51	179	1.11	0.995784		121.8	135.1
Q8TDH9	Biogenesis of lysosome-related organelles complex 1 subunit 5 OS=Homo sapiens GN=BLOC1S5 PE=1 SV=1	12	2	187	21.6	7.59	50	1.098	0.994202	264.2	42.8	46.9
Q71UM5	40S ribosomal protein S27-like OS=Homo sapiens GN=RPS27L PE=1 SV=3	40	2	84	9.5	9.45	2633	0.963	0.961055	121.1	83.9	80.8
Q9BUK0	Coiled-coil-helix-coiled-coil-helix domain-containing protein 7 OS=Homo sapiens GN=CHCHD7 PE=1 SV=1	34	2	85	10.1	8.82	77	1.029	0.952948		133.3	137.2
Q01459	Di-N-acetylchitobiase OS=Homo sapiens GN=CTBS PE=1 SV=1	4	2	385	43.7	6.64	25	0.847	0.6098		141.8	120
Q9GZU1	Mucolipin-1 OS=Homo sapiens GN=MCOLN1 PE=1 SV=1	5	2	580	65	7.24	99	0.955	0.998187		137.8	131.7
Q86VW0	SEC14 domain and spectrin repeat-containing protein 1 OS=Homo sapiens GN=SESTD1 PE=1 SV=2	3	2	696	79.3	5.1	110	0.926	0.961197		142.6	132
Q8N9R8	Protein SCAI OS=Homo sapiens GN=SCAI PE=1 SV=2	3	2	606	70.4	8.6	25	0.863	0.964039		142.4	122.9
Q9UHV7	Mediator of RNA polymerase II transcription subunit 13 OS=Homo sapiens GN=MED13 PE=1 SV=3	2	2	2174	239.1	5.64	70	0.937	0.618206		135.7	127.1
Q9Y6G5	COMM domain-containing protein 10 OS=Homo sapiens GN=COMMD10 PE=1 SV=1	14	2	202	23	6.54	150	1.263	0.804628	233.5	42.3	53.4
Q15836	Vesicle-associated membrane protein 3 OS=Homo sapiens GN=VAMP3 PE=1 SV=3	41	2	100	11.3	8.79	1198	0.742	0.182671		154	114.3
Q8IWB1	Inositol 1,4,5-trisphosphate receptor-interacting protein OS=Homo sapiens GN=ITPRIP PE=1 SV=1	4	2	547	62	5.88	57	1.059	0.8373		128	135.6
Q15629	Translocating chain-associated membrane protein 1 OS=Homo sapiens GN=TRAM1 PE=1 SV=3	8	2	374	43	9.63	209	1.085	0.899934	64	110.4	119.9
Q9NQC8	Intraflagellar transport protein 46 homolog OS=Homo sapiens GN=IFT46 PE=1 SV=1	5	2	304	34.3	4.54	53	1.014	0.855791		133	134.8
Q8N4F7	RING finger protein 175 OS=Homo sapiens GN=RNF175 PE=1 SV=2	2	2	328	38.2	8.85	42	1.136	0.41506		130.3	148
Q9BXP2	Solute carrier family 12 member 9 OS=Homo sapiens GN=SLC12A9 PE=1 SV=1	4	2	914	96	8.07	112	0.989	0.968637		133	131.5
Q9Y2K5	R3H domain-containing protein 2 OS=Homo sapiens GN=R3HDM2 PE=1 SV=3	3	2	976	106.9	8.85	31	1.214	0.633284		129.4	157.2
Q96LT7	Guanine nucleotide exchange C9orf72 OS=Homo sapiens GN=C9orf72 PE=1 SV=2	3	2	481	54.3	6.23	17	0.818	0.948073		150.8	123.4
Q7L1V2	Vacuolar fusion protein MON1 homolog B OS=Homo sapiens GN=MON1B PE=1 SV=1	4	2	547	59.2	6.29	20	0.965	0.973752		127.2	122.7
Q9H7F4	Transmembrane protein 185B OS=Homo sapiens GN=TMEM185B PE=1 SV=2	5	2	350	40.6	7.75	44	0.912	0.873441		131.1	119.5
O60347	TBC1 domain family member 12 OS=Homo sapiens GN=TBC1D12 PE=1 SV=3	5	2	775	85.6	5.74	76	0.95	0.971094		148.2	140.8
Q76N89	E3 ubiquitin-protein ligase HECW1 OS=Homo sapiens GN=HECW1 PE=1 SV=3	2	2	1606	179.4	5.5	49	0.734	0.129456		137.7	101.1
P07711	Cathepsin L1 OS=Homo sapiens GN=CTSL PE=1 SV=2	11	2	333	37.5	5.45	310	1.095	0.91549	214.7	53.9	59
Q7Z4G1	COMM domain-containing protein 6 OS=Homo sapiens GN=COMMD6 PE=1 SV=1	26	2	85	9.6	6	381	0.919	0.885532		145.9	134.1
P05546	Heparin cofactor 2 OS=Homo sapiens GN=SERPIND1 PE=1 SV=3	3	2	499	57	6.9	18	0.993	0.96003		126.2	125.3
P31321	cAMP-dependent protein kinase type I-beta regulatory subunit OS=Homo sapiens GN=PRKAR1B PE=1 SV=4	17	2	381	43	5.71	332	1.067	0.697844		141.7	151.1
Q8NI22	Multiple coagulation factor deficiency protein 2 OS=Homo sapiens GN=MCFD2 PE=1 SV=1	28	2	146	16.4	4.63	172	2.493	0.855455	84.1	67.6	168.5
O95858	Tetraspanin-15 OS=Homo sapiens GN=TSPAN15 PE=1 SV=1	12	2	294	33.1	5.48	132	1.119	0.848221		112.6	125.9
Q6NZ67	Mitotic-spindle organizing protein 2B OS=Homo sapiens GN=MZT2B PE=1 SV=1	23	2	158	16.2	10.15	804	0.963	0.814583	127.5	93.8	90.3
Q86W74	Ankyrin repeat domain-containing protein 46 OS=Homo sapiens GN=ANKRD46 PE=1 SV=1	9	2	232	26	7.15	137	0.904	0.553798		142.6	128.8
Q9H2Z4	Homeobox protein Nkx-2.4 OS=Homo sapiens GN=NKX2-4 PE=3 SV=3	6	2	354	36.2	9.58	121	0.842	0.427618		152.8	128.6
Q8N283	Ankyrin repeat domain-containing protein 35 OS=Homo sapiens GN=ANKRD35 PE=2 SV=2	1	2	1001	109.9	6.02	66	1.105	0.0667174		130.7	144.5
Q9Y462	Zinc finger protein 711 OS=Homo sapiens GN=ZNF711 PE=1 SV=2	5	2	761	86.2	6.87	174	1.075	0.946631		128.7	138.3
O95197	Reticulon-3 OS=Homo sapiens GN=RTN3 PE=1 SV=2	3	2	1032	112.5	4.96	590	1.063	0.993062	116.3	89.2	94.8
Q9Y3S1	Serine/threonine-protein kinase WNK2 OS=Homo sapiens GN=WNK2 PE=1 SV=4	3	2	2297	242.5	6.13	434	0.933	0.825557	72.2	116.2	108.4
Q66K64	DDB1- and CUL4-associated factor 15 OS=Homo sapiens GN=DCAF15 PE=1 SV=1	4	2	600	66.4	6.58	149	0.936	0.890287		138.3	129.4
Q9BPX7	UPF0415 protein C7orf25 OS=Homo sapiens GN=C7orf25 PE=1 SV=1	4	2	421	46.4	6.42	75	1.36	0.0426114		116.1	157.8
Q2M218	Zinc finger protein 630 OS=Homo sapiens GN=ZNF630 PE=2 SV=1	5	2	657	76	8.78	40	0.986	0.834789		130.2	128.3
P36897	TGF-beta receptor type-1 OS=Homo sapiens GN=TGFBR1 PE=1 SV=1	6	2	503	55.9	7.55	0	1.658	0.849668		108.3	179.5
P30049	ATP synthase subunit delta, mitochondrial OS=Homo sapiens GN=ATP5D PE=1 SV=2	14	2	168	17.5	5.49	3025	0.856	0.0730922	66.3	117.9	101
P05452	Tetranectin OS=Homo sapiens GN=CLEC3B PE=1 SV=3	16	2	202	22.5	5.67	125	0.795	0.939001		158.1	125.6
Q92833	Protein Jumonji OS=Homo sapiens GN=JARID2 PE=1 SV=2	2	2	1246	138.6	9.38	46	1.044	0.853432		131.3	137.1
Q7Z5N4	Protein sidekick-1 OS=Homo sapiens GN=SDK1 PE=2 SV=3	1	2	2213	242	6.39	40	1.165	0.241615		130.4	151.9
Q96E52	Metalloendopeptidase OMA1, mitochondrial OS=Homo sapiens GN=OMA1 PE=1 SV=1	3	2	524	60.1	9.25	51	0.941	0.563172	192.3	69.8	65.7
O00221	NF-kappa-B inhibitor epsilon OS=Homo sapiens GN=NFKBIE PE=1 SV=3	5	2	500	52.8	6.68	102	1.248	0.780155		120.1	149.9
Q9UKR5	Probable ergosterol biosynthetic protein 28 OS=Homo sapiens GN=ERG28 PE=1 SV=1	12	2	140	15.9	9.83	66	1.287	0.541525		110.6	142.4
Q86VX2	COMM domain-containing protein 7 OS=Homo sapiens GN=COMMD7 PE=1 SV=2	10	2	200	22.5	5.92	73	1.344	0.410572	139.7	71.1	95.5
Q6F5E8	Capping protein, Arp2/3 and myosin-I linker protein 2 OS=Homo sapiens GN=CARMIL2 PE=1 SV=2	2	2	1435	154.6	6.76	107	0.801	0.52694	295.1	40.3	32.2
Q8N5M9	Protein jagunal homolog 1 OS=Homo sapiens GN=JAGN1 PE=1 SV=1	13	2	183	21.1	9.73	594	1.123	0.624125		126	141.5
P01889	HLA class I histocompatibility antigen, B-7 alpha chain OS=Homo sapiens GN=HLA-B PE=1 SV=3	32	2	362	40.4	5.85	1001	1.256	0.997159	332.2	18.2	22.9
B3EWG3	Protein FAM25A OS=Homo sapiens GN=FAM25A PE=3 SV=1	16	2	89	9.3	6.15	0	0.931	0.97023	135.2	94	87.5
Q08357	Sodium-dependent phosphate transporter 2 OS=Homo sapiens GN=SLC20A2 PE=1 SV=1	3	2	652	70.3	6.54	113	0.975	0.987358		131.8	128.4
P83881	60S ribosomal protein L36a OS=Homo sapiens GN=RPL36A PE=1 SV=2	40	2	106	12.4	10.58	1369	0.897	0.975883	96.6	107.9	96.7
P03886	NADH-ubiquinone oxidoreductase chain 1 OS=Homo sapiens GN=MT-ND1 PE=1 SV=1	8	2	318	35.6	6.55	172	1.236	0.434899		127.5	157.6
Q9UBP9	PTB domain-containing engulfment adapter protein 1 OS=Homo sapiens GN=GULP1 PE=1 SV=1	5	2	304	34.5	7.9	28	0.928	0.931426	137.1	88.7	82.3
Q6AWC2	Protein WWC2 OS=Homo sapiens GN=WWC2 PE=1 SV=2	1	2	1192	133.8	5.53	17	1.367	0.411335		107.3	146.6
Q92543	Sorting nexin-19 OS=Homo sapiens GN=SNX19 PE=1 SV=2	6	2	992	108.5	5.03	86	1.183	0.999002		122.6	145
P54259	Atrophin-1 OS=Homo sapiens GN=ATN1 PE=1 SV=3	1	2	1190	125.3	8.98	40	0.99	0.511691	103.9	97.1	96.2
P83111	Serine beta-lactamase-like protein LACTB, mitochondrial OS=Homo sapiens GN=LACTB PE=1 SV=2	6	2	547	60.7	8.53	144	1.029	0.992869		126.3	130
O60331	Phosphatidylinositol 4-phosphate 5-kinase type-1 gamma OS=Homo sapiens GN=PIP5K1C PE=1 SV=2	7	2	668	73.2	5.29	167	1.597	0.0413495		111.2	177.5
Q9NRD5	PRKCA-binding protein OS=Homo sapiens GN=PICK1 PE=1 SV=2	4	2	415	46.6	5.3	47	1.219	0.674201		120.4	146.8
P0DPB5	Protein POLR1D, isoform 2 OS=Homo sapiens GN=POLR1D PE=1 SV=1	14	2	122	14.3	9.88	0	0.681	0.322997		163.1	111
Q8N3K9	Cardiomyopathy-associated protein 5 OS=Homo sapiens GN=CMYA5 PE=1 SV=3	1	2	4069	448.9	4.78	18	1.557	0.481181	99.3	72.4	112.7
Q99638	Cell cycle checkpoint control protein RAD9A OS=Homo sapiens GN=RAD9A PE=1 SV=1	10	2	391	42.5	5.66	69	1.096	0.217886		130.5	143
O43482	Protein Mis18-beta OS=Homo sapiens GN=OIP5 PE=1 SV=2	19	2	229	24.7	7.37	55	0.931	0.722637		141.6	131.8
Q07820	Induced myeloid leukemia cell differentiation protein Mcl-1 OS=Homo sapiens GN=MCL1 PE=1 SV=3	12	2	350	37.3	5.66	423	1.144	0.501634		125.6	143.7
Q15532	Protein SSXT OS=Homo sapiens GN=SS18 PE=1 SV=3	7	2	418	45.9	6.46	347	1.038	0.784588	157.8	72.3	75.1
Q92859	Neogenin OS=Homo sapiens GN=NEO1 PE=1 SV=2	1	2	1461	159.9	6.54	79	0.816	0.41309		148.6	121.3
P0C2W1	F-box/SPRY domain-containing protein 1 OS=Homo sapiens GN=FBXO45 PE=1 SV=1	7	2	286	30.6	7.83	89	1.025	0.553344		132.9	136.2
O00479	High mobility group nucleosome-binding domain-containing protein 4 OS=Homo sapiens GN=HMGN4 PE=1 SV=3	27	2	90	9.5	10.48	112	1.415	0.920892		108.1	153
Q96K19	E3 ubiquitin-protein ligase RNF170 OS=Homo sapiens GN=RNF170 PE=1 SV=2	9	2	258	29.8	5.58	50	1.152	0.997623		124.9	143.9
O94876	Transmembrane and coiled-coil domains protein 1 OS=Homo sapiens GN=TMCC1 PE=1 SV=3	6	2	653	72	6.55	105	1.445	0.382923		108.3	156.5
A8MPS7	Carbohydrate deacetylase OS=Homo sapiens GN=YDJC PE=1 SV=1	7	2	323	34.4	6.39	80	0.825	0.269245		140.6	115.9
Q9P1Q0	Vacuolar protein sorting-associated protein 54 OS=Homo sapiens GN=VPS54 PE=1 SV=2	3	2	977	110.5	6.55	98	1.084	0.120455	92.2	100.3	108.6
Q86UU0	B-cell CLL/lymphoma 9-like protein OS=Homo sapiens GN=BCL9L PE=1 SV=1	3	2	1499	157	8.63	46	0.962	0.919913		143.1	137.7
O60930	Ribonuclease H1 OS=Homo sapiens GN=RNASEH1 PE=1 SV=2	12	2	286	32	9.16	119	0.956	0.855103		138.5	132.4
Q9P2S5	WD repeat-containing protein WRAP73 OS=Homo sapiens GN=WRAP73 PE=1 SV=1	7	2	460	51.6	6.81	174	1.231	0.763584	119.2	74.8	92.1
Q96BX8	MOB kinase activator 3A OS=Homo sapiens GN=MOB3A PE=1 SV=1	16	2	217	25.4	8.63	80	1.085	0.998866	236.6	53.1	57.6
Q9UJ14	Glutathione hydrolase 7 OS=Homo sapiens GN=GGT7 PE=1 SV=2	2	2	662	70.4	5.1	21	0.974	0.872651		133.8	130.3
Q04941	Proteolipid protein 2 OS=Homo sapiens GN=PLP2 PE=1 SV=1	18	2	152	16.7	7.24	787	0.828	0.542106	164	82.8	68.6
Q9BXJ8	Transmembrane protein 120A OS=Homo sapiens GN=TMEM120A PE=1 SV=1	6	2	343	40.6	8.98	76	1.03	0.999193		133.6	137.6
Q52LR7	Enhancer of polycomb homolog 2 OS=Homo sapiens GN=EPC2 PE=1 SV=2	3	2	807	91	8.73	65	0.994	0.992594	159.6	82.7	82.2
Q8N8A2	Serine/threonine-protein phosphatase 6 regulatory ankyrin repeat subunit B OS=Homo sapiens GN=ANKRD44 PE=1 SV=3	5	2	993	107.5	6.3	199	1	0.96779		132	132
O60353	Frizzled-6 OS=Homo sapiens GN=FZD6 PE=1 SV=2	5	2	706	79.2	7.96	0	1.055	0.999621		126.8	133.8
A0A0U1RRE5	Negative regulator of P-body association OS=Homo sapiens GN=NBDY PE=1 SV=1	51	2	68	7	9.42	165	1.055	0.863085	100.4	93.3	98.4
P06702	Protein S100-A9 OS=Homo sapiens GN=S100A9 PE=1 SV=1	19	2	114	13.2	6.13	61	0.956	0.669743		138.7	132.6
Q86UK0	ATP-binding cassette sub-family A member 12 OS=Homo sapiens GN=ABCA12 PE=1 SV=3	1	2	2595	293	7.75	31	0.465	0.298921		156	72.6
Q96P50	Arf-GAP with coiled-coil, ANK repeat and PH domain-containing protein 3 OS=Homo sapiens GN=ACAP3 PE=1 SV=2	4	2	834	92.4	5.99	116	0.991	0.905835		142.1	140.8
Q6ZN18	Zinc finger protein AEBP2 OS=Homo sapiens GN=AEBP2 PE=1 SV=2	4	2	517	54.4	5.21	72	1.357	0.116032		116.4	157.9
Q9BVK2	Probable dolichyl pyrophosphate Glc1Man9GlcNAc2 alpha-1,3-glucosyltransferase OS=Homo sapiens GN=ALG8 PE=1 SV=2	5	2	526	60	9.14	332	0.967	0.923105	100.7	101.3	98
Q8N7Z5	Putative ankyrin repeat domain-containing protein 31 OS=Homo sapiens GN=ANKRD31 PE=5 SV=2	1	2	1873	210.7	6.2	15	1.334	0.619205		114.9	153.3
P02649	Apolipoprotein E OS=Homo sapiens GN=APOE PE=1 SV=1	5	2	317	36.1	5.73	46	0.999	0.648543		135.6	135.5
Q8TER5	Rho guanine nucleotide exchange factor 40 OS=Homo sapiens GN=ARHGEF40 PE=1 SV=3	2	2	1519	164.6	6.15	72	0.956	0.848029	330.9	22.5	21.5
P18850	Cyclic AMP-dependent transcription factor ATF-6 alpha OS=Homo sapiens GN=ATF6 PE=1 SV=3	3	2	670	74.5	8.22	57	1.002	0.734905		133.9	134.2
P56134	ATP synthase subunit f, mitochondrial OS=Homo sapiens GN=ATP5J2 PE=1 SV=3	26	2	94	10.9	9.67	942	1.02	0.999943	63.4	105.5	107.6
A6H8Y1	Transcription factor TFIIIB component B'' homolog OS=Homo sapiens GN=BDP1 PE=1 SV=3	1	2	2624	293.7	5.11	49	0.992	0.927271		140.7	139.6
Q6QNY1	Biogenesis of lysosome-related organelles complex 1 subunit 2 OS=Homo sapiens GN=BLOC1S2 PE=1 SV=1	18	2	142	16	4.86	99	0.832	0.536186	252.9	54.3	45.1
Q9NUP1	Biogenesis of lysosome-related organelles complex 1 subunit 4 OS=Homo sapiens GN=BLOC1S4 PE=1 SV=1	12	2	217	23.3	4.98	64	0.945	0.8408	156.6	86	81.3
Q53FT3	Protein Hikeshi OS=Homo sapiens GN=HIKESHI PE=1 SV=2	10	2	197	21.6	5.45	89	1.989	0.365478		91.4	181.8
Q96HA4	Uncharacterized protein C1orf159 OS=Homo sapiens GN=C1orf159 PE=2 SV=2	6	2	380	40.3	10.01	70	0.992	0.68811	223	59.2	58.7
O43822	Protein C21orf2 OS=Homo sapiens GN=C21orf2 PE=1 SV=1	9	2	256	28.3	7.34	96	1.132	0.696916		124.6	141
Q5VUM1	Succinate dehydrogenase assembly factor 4, mitochondrial OS=Homo sapiens GN=SDHAF4 PE=3 SV=1	31	2	108	12.2	9.36	26	0.958	0.858704		132.3	126.7
Q96AQ8	Mitochondrial calcium uniporter regulator 1 OS=Homo sapiens GN=MCUR1 PE=1 SV=1	4	2	359	39.7	9.63	85	0.794	0.0141935	207.4	70.9	56.3
Q9BS16	Centromere protein K OS=Homo sapiens GN=CENPK PE=1 SV=1	9	2	269	31.6	4.89	84	1.049	0.896564		135.8	142.4
Q8IYA6	Cytoskeleton-associated protein 2-like OS=Homo sapiens GN=CKAP2L PE=1 SV=4	3	2	745	83.5	9.83	76	0.937	0.8061		140.2	131.4
Q8N137	Centrobin OS=Homo sapiens GN=CNTROB PE=1 SV=1	3	2	903	101.2	5.54	41	1.2	0.312718		126.9	152.3
Q99807	5-demethoxyubiquinone hydroxylase, mitochondrial OS=Homo sapiens GN=COQ7 PE=1 SV=3	9	2	217	24.3	8.59	63	0.621	0.136211		156.7	97.2
Q8N8Q8	Mitochondrial inner membrane protein COX18 OS=Homo sapiens GN=COX18 PE=2 SV=1	5	2	333	37	9.83	68	0.816	0.0364494	56.4	122.7	100.1
P16220	Cyclic AMP-responsive element-binding protein 1 OS=Homo sapiens GN=CREB1 PE=1 SV=2	17	2	341	36.7	5.57	919	0.861	0.164419	162.1	79.8	68.7
O95476	CTD nuclear envelope phosphatase 1 OS=Homo sapiens GN=CTDNEP1 PE=1 SV=2	8	2	244	28.4	9.76	63	1.081	0.80718	297.2	31.6	34.2
Q5VWQ8	Disabled homolog 2-interacting protein OS=Homo sapiens GN=DAB2IP PE=1 SV=2	1	2	1189	131.5	8.72	60	1.02	0.915157		133.3	135.9
Q9BSY9	Desumoylating isopeptidase 2 OS=Homo sapiens GN=DESI2 PE=1 SV=1	12	2	194	21.4	4.92	341	1.319	0.974346		108.1	142.6
Q6XUX3	Dual serine/threonine and tyrosine protein kinase OS=Homo sapiens GN=DSTYK PE=1 SV=2	2	2	929	105.1	6.74	32	0.979	0.815874		142	139
Q8N5C7	DTW domain-containing protein 1 OS=Homo sapiens GN=DTWD1 PE=1 SV=1	8	2	304	35.2	8.38	35	0.958	0.827577		137.8	132
Q9BUP0	EF-hand domain-containing protein D1 OS=Homo sapiens GN=EFHD1 PE=1 SV=1	21	2	239	26.9	5.39	201	0.818	0.425509		148.6	121.6
Q9NYP7	Elongation of very long chain fatty acids protein 5 OS=Homo sapiens GN=ELOVL5 PE=1 SV=1	6	2	299	35.3	9.42	87	1.203	0.921898	213.1	55.6	66.9
Q8TE02	Elongator complex protein 5 OS=Homo sapiens GN=ELP5 PE=1 SV=2	7	2	316	34.8	4.97	93	0.893	0.460194		139.5	124.5
Q9H329	Band 4.1-like protein 4B OS=Homo sapiens GN=EPB41L4B PE=2 SV=2	2	2	900	99.7	9.04	32	0.992	0.978249		133.2	132.1
Q9UM22	Mammalian ependymin-related protein 1 OS=Homo sapiens GN=EPDR1 PE=1 SV=2	9	2	224	25.4	6.6	117	1.218	0.888887	41.6	112.6	137.1
P11474	Steroid hormone receptor ERR1 OS=Homo sapiens GN=ESRRA PE=1 SV=3	9	2	423	45.5	6.38	118	0.746	0.84412		157.3	117.4
Q9P2D6	Protein FAM135A OS=Homo sapiens GN=FAM135A PE=1 SV=2	1	2	1515	169.7	5.39	26	1.058	0.521151		136.6	144.5
Q92567	Protein FAM168A OS=Homo sapiens GN=FAM168A PE=1 SV=2	15	2	244	26.2	8.98	102	1.196	0.597263		122.1	146
Q96GI7	Protein FAM89A OS=Homo sapiens GN=FAM89A PE=1 SV=1	17	2	184	19.6	5.92	179	1.108	0.965546		124.6	138
P62861	40S ribosomal protein S30 OS=Homo sapiens GN=FAU PE=1 SV=1	31	2	59	6.6	12.15	31	1.148	0.980827	199.8	63.1	72.5
Q9BZ67	FERM domain-containing protein 8 OS=Homo sapiens GN=FRMD8 PE=1 SV=1	7	2	464	51.2	6.23	129	1.011	0.997529		130.9	132.4
Q5CZC0	Fibrous sheath-interacting protein 2 OS=Homo sapiens GN=FSIP2 PE=2 SV=4	1	2	6907	780.1	6.71	24	1.316	0.520414		104.9	138
Q9HCG7	Non-lysosomal glucosylceramidase OS=Homo sapiens GN=GBA2 PE=1 SV=2	4	2	927	104.6	5.92	147	0.967	0.882968		137.4	132.9
P02774	Vitamin D-binding protein OS=Homo sapiens GN=GC PE=1 SV=1	5	2	474	52.9	5.54	80	0.451	0.419501	129.2	107.6	48.6
Q5TA50	Ceramide-1-phosphate transfer protein OS=Homo sapiens GN=CPTP PE=1 SV=1	15	2	214	24.4	7.21	208	1.039	0.971812		136.7	142
Q5T7V8	RAB6-interacting golgin OS=Homo sapiens GN=GORAB PE=1 SV=1	5	2	394	45	7.08	51	0.998	0.991372		136.3	136.1
Q9Y625	Glypican-6 OS=Homo sapiens GN=GPC6 PE=1 SV=1	10	2	555	62.7	5.41	448	0.895	0.913901	317.3	30.6	27.4
Q9P2P5	E3 ubiquitin-protein ligase HECW2 OS=Homo sapiens GN=HECW2 PE=1 SV=2	1	2	1572	175.7	5.41	43	0.979	0.990586		135.1	132.3
Q8IUE6	Histone H2A type 2-B OS=Homo sapiens GN=HIST2H2AB PE=1 SV=3	29	2	130	14	10.89	2180	0.776	0.72775	143	86.7	67.3
Q9UPZ3	Hermansky-Pudlak syndrome 5 protein OS=Homo sapiens GN=HPS5 PE=1 SV=2	2	2	1129	127.4	5.54	71	0.903	0.848266		143.8	129.8
P01112	GTPase HRas OS=Homo sapiens GN=HRAS PE=1 SV=1	62	2	189	21.3	5.31	2120	1.025	0.901672		127.6	130.8
Q9UQ05	Potassium voltage-gated channel subfamily H member 4 OS=Homo sapiens GN=KCNH4 PE=2 SV=1	1	2	1017	111.6	8.54	26	1.233	0.756712		115.8	142.8
Q8NB78	Lysine-specific histone demethylase 1B OS=Homo sapiens GN=KDM1B PE=1 SV=3	4	2	822	92	7.87	132	0.876	0.991721		144.3	126.3
Q2KHM9	Protein moonraker OS=Homo sapiens GN=KIAA0753 PE=1 SV=3	2	2	967	109.3	7.68	62	0.975	0.999519		125.8	122.7
Q9P2K6	Kelch-like protein 42 OS=Homo sapiens GN=KLHL42 PE=1 SV=2	5	2	505	56.8	5.74	122	1.02	0.702462		130.2	132.8
Q7Z794	Keratin, type II cytoskeletal 1b OS=Homo sapiens GN=KRT77 PE=1 SV=3	8	2	578	61.9	5.99	1322	1.006	0.945157	230	58.8	59.2
Q96JN0	Ligand-dependent corepressor OS=Homo sapiens GN=LCOR PE=1 SV=2	6	2	433	47	9.38	88	1.093	0.465239		128.1	139.9
A8MTT3	Protein CEBPZOS OS=Homo sapiens GN=CEBPZOS PE=1 SV=2	18	2	80	9.3	9.7	39	0.613	0.342382		176.6	108.2
O75096	Low-density lipoprotein receptor-related protein 4 OS=Homo sapiens GN=LRP4 PE=1 SV=4	2	2	1905	211.9	5.27	37	1.006	0.832388	330.5	22.6	22.8
Q96CN5	Leucine-rich repeat-containing protein 45 OS=Homo sapiens GN=LRRC45 PE=1 SV=1	4	2	670	75.9	6.23	44	0.787	0.604297	120.7	110	86.6
P02788	Lactotransferrin OS=Homo sapiens GN=LTF PE=1 SV=6	3	2	710	78.1	8.12	689	0.598	0.574059	113.5	116.9	69.9
Q15013	MAD2L1-binding protein OS=Homo sapiens GN=MAD2L1BP PE=1 SV=1	8	2	274	31	6.3	63	0.942	0.826105		138.1	130
P21741	Midkine OS=Homo sapiens GN=MDK PE=1 SV=1	13	2	143	15.6	9.79	51	0.767	0.805939	273.8	36.5	28
Q12866	Tyrosine-protein kinase Mer OS=Homo sapiens GN=MERTK PE=1 SV=2	2	2	999	110.2	5.8	41	1.135	0.394654		125.1	142
P08581	Hepatocyte growth factor receptor OS=Homo sapiens GN=MET PE=1 SV=4	2	2	1390	155.4	7.33	26	0.958	0.963088		134.8	129
Q9H1A3	Methyltransferase-like protein 9 OS=Homo sapiens GN=METTL9 PE=2 SV=1	9	2	318	36.5	7.36	225	1.008	0.820181		134.8	135.8
Q5TGZ0	MICOS complex subunit MIC10 OS=Homo sapiens GN=MINOS1 PE=1 SV=1	19	2	78	8.8	8.5	104	0.778	0.876579	5.7	155.1	120.7
Q8N4V1	Membrane magnesium transporter 1 OS=Homo sapiens GN=MMGT1 PE=1 SV=1	15	2	131	14.7	9.16	117	1.435	0.918453		105.1	150.8
Q9BWT6	Meiotic nuclear division protein 1 homolog OS=Homo sapiens GN=MND1 PE=1 SV=1	12	2	205	23.7	8.19	45	0.951	0.461733		137.7	131.1
Q99550	M-phase phosphoprotein 9 OS=Homo sapiens GN=MPHOSPH9 PE=1 SV=4	2	2	1183	132.9	6.24	89	1.055	0.962482		129.2	136.3
Q8TAP9	M-phase-specific PLK1-interacting protein OS=Homo sapiens GN=MPLKIP PE=1 SV=1	19	2	179	19.1	10.23	176	1.224	0.978198	96.1	88.3	108
P39210	Protein Mpv17 OS=Homo sapiens GN=MPV17 PE=1 SV=1	9	2	176	19.7	9.47	57	1.295	0.00647966	74.6	99.3	128.6
Q13506	NGFI-A-binding protein 1 OS=Homo sapiens GN=NAB1 PE=1 SV=2	5	2	487	54.4	6.7	49	0.879	0.623632		140	123
Q96HR8	H/ACA ribonucleoprotein complex non-core subunit NAF1 OS=Homo sapiens GN=NAF1 PE=1 SV=2	4	2	494	53.7	4.87	77	1.04	0.870262		127	132.1
Q13772	Nuclear receptor coactivator 4 OS=Homo sapiens GN=NCOA4 PE=1 SV=1	4	2	614	69.7	6.01	78	0.905	0.822291		138.2	125.1
P03905	NADH-ubiquinone oxidoreductase chain 4 OS=Homo sapiens GN=MT-ND4 PE=1 SV=1	3	2	459	51.5	9.35	55	1.036	0.569757	279.3	41.9	43.4
Q15155	Nodal modulator 1 OS=Homo sapiens GN=NOMO1 PE=1 SV=5	51	2	1222	134.2	5.81	6320	0.931	0.671853	216.6	61.9	57.7
Q12980	GATOR complex protein NPRL3 OS=Homo sapiens GN=NPRL3 PE=1 SV=1	3	2	569	63.6	6.98	93	1.047	0.582607		130.1	136.2
Q9Y6R0	Numb-like protein OS=Homo sapiens GN=NUMBL PE=1 SV=1	10	2	609	64.9	8.85	330	0.986	0.923717		128.3	126.6
Q86WC4	Osteopetrosis-associated transmembrane protein 1 OS=Homo sapiens GN=OSTM1 PE=1 SV=1	8	2	334	37.2	6.01	85	1.036	0.781388		128.1	132.7
Q58A45	PAN2-PAN3 deadenylation complex subunit PAN3 OS=Homo sapiens GN=PAN3 PE=1 SV=3	4	2	887	95.6	8.57	192	0.986	0.662961		136.6	134.6
Q9H999	Pantothenate kinase 3 OS=Homo sapiens GN=PANK3 PE=1 SV=1	14	2	370	41.1	6.55	210	0.969	0.802612		140.3	136
Q96RD7	Pannexin-1 OS=Homo sapiens GN=PANX1 PE=1 SV=4	7	2	426	48	6.01	27	0.875	0.819949		134.2	117.4
Q7L3T8	Probable proline--tRNA ligase, mitochondrial OS=Homo sapiens GN=PARS2 PE=1 SV=1	6	2	475	53.2	8.1	83	0.922	0.207981		135	124.6
Q5T2R2	Decaprenyl-diphosphate synthase subunit 1 OS=Homo sapiens GN=PDSS1 PE=1 SV=1	4	2	415	46.2	9	29	1.181	0.404237	357.5	13.8	16.3
Q9Y5Y5	Peroxisomal membrane protein PEX16 OS=Homo sapiens GN=PEX16 PE=1 SV=2	9	2	336	38.6	9.85	74	1.121	0.793819		108.3	121.5
Q8TCG2	Phosphatidylinositol 4-kinase type 2-beta OS=Homo sapiens GN=PI4K2B PE=1 SV=1	4	2	481	54.7	5.97	184	1.109	0.306349		130.5	144.8
P42338	Phosphatidylinositol 4,5-bisphosphate 3-kinase catalytic subunit beta isoform OS=Homo sapiens GN=PIK3CB PE=1 SV=1	2	2	1070	122.7	7.09	43	1.202	0.0746057		126.6	152.2
Q9C010	cAMP-dependent protein kinase inhibitor beta OS=Homo sapiens GN=PKIB PE=3 SV=1	54	2	78	8.5	4.88	428	1.003	0.668039	42.8	109.1	109.4
Q4KWH8	1-phosphatidylinositol 4,5-bisphosphate phosphodiesterase eta-1 OS=Homo sapiens GN=PLCH1 PE=1 SV=1	1	2	1693	189.1	7.74	130	1.079	0.818832		127.2	137.2
Q8TD55	Pleckstrin homology domain-containing family O member 2 OS=Homo sapiens GN=PLEKHO2 PE=1 SV=1	3	2	490	53.3	5.43	15	1.241	0.60317		116.9	145
Q9NZ53	Podocalyxin-like protein 2 OS=Homo sapiens GN=PODXL2 PE=1 SV=1	7	2	605	65	4.34	246	0.969	0.925012		139.6	135.3
O60437	Periplakin OS=Homo sapiens GN=PPL PE=1 SV=4	1	2	1756	204.6	5.6	0	1.09	0.916083		134.2	146.3
P07477	Trypsin-1 OS=Homo sapiens GN=PRSS1 PE=1 SV=1	11	2	247	26.5	6.51	90	1.05	0.441029	205.8	56.2	59
Q7Z7A4	PX domain-containing protein kinase-like protein OS=Homo sapiens GN=PXK PE=1 SV=1	3	2	578	64.9	9.35	36	1.062	0.796118		136.5	144.9
Q9Y6I8	Peroxisomal membrane protein 4 OS=Homo sapiens GN=PXMP4 PE=1 SV=3	7	2	212	24.2	10.07	0	1.19	0.6554		119	141.6
Q9UBK7	Rab-like protein 2A OS=Homo sapiens GN=RABL2A PE=1 SV=1	8	2	228	26.1	4.89	76	0.957	0.885042		136.9	131
Q96E14	RecQ-mediated genome instability protein 2 OS=Homo sapiens GN=RMI2 PE=1 SV=2	22	2	147	15.9	7.9	99	1.277	0.548729		117.5	150
P60602	Reactive oxygen species modulator 1 OS=Homo sapiens GN=ROMO1 PE=1 SV=1	32	2	79	8.2	9.33	423	0.83	0.608031		141.2	117.2
Q9UNX3	60S ribosomal protein L26-like 1 OS=Homo sapiens GN=RPL26L1 PE=1 SV=1	52	2	145	17.2	10.55	2904	0.541	0.465359	155.1	108.1	58.5
Q5K651	Sterile alpha motif domain-containing protein 9 OS=Homo sapiens GN=SAMD9 PE=1 SV=1	1	2	1589	184.2	7.83	32	1.195	0.709151	25	116.4	139.1
P57086	SCAN domain-containing protein 1 OS=Homo sapiens GN=SCAND1 PE=1 SV=1	11	2	179	19.1	9.69	50	1.318	0.835766	133.7	76.2	100.5
Q86SK9	Stearoyl-CoA desaturase 5 OS=Homo sapiens GN=SCD5 PE=1 SV=2	9	2	330	37.6	9.61	123	1.208	0.782268		112.4	135.8
Q9BY50	Signal peptidase complex catalytic subunit SEC11C OS=Homo sapiens GN=SEC11C PE=1 SV=3	12	2	192	21.5	9.2	57	1.01	0.995433	211.1	60.3	60.9
Q96BR1	Serine/threonine-protein kinase Sgk3 OS=Homo sapiens GN=SGK3 PE=1 SV=1	5	2	496	57.1	6.93	75	0.941	0.946769		144.4	135.9
Q9UJC5	SH3 domain-binding glutamic acid-rich-like protein 2 OS=Homo sapiens GN=SH3BGRL2 PE=1 SV=2	18	2	107	12.3	6.71	175	1.109	0.997999	32	106.3	117.8
Q8NDZ2	SUMO-interacting motif-containing protein 1 OS=Homo sapiens GN=SIMC1 PE=1 SV=3	3	2	872	96.8	6.57	102	0.954	0.985563		137.3	130.9
Q9Y5W7	Sorting nexin-14 OS=Homo sapiens GN=SNX14 PE=1 SV=3	2	2	946	110.1	6.7	49	1.051	0.466345		133.3	140.2
Q07890	Son of sevenless homolog 2 OS=Homo sapiens GN=SOS2 PE=1 SV=2	4	2	1332	152.9	6.84	377	1.001	0.941553		134.4	134.6
Q12772	Sterol regulatory element-binding protein 2 OS=Homo sapiens GN=SREBF2 PE=1 SV=2	2	2	1141	123.6	8.4	59	1.142	0.25672		131.6	150.3
Q5VWG9	Transcription initiation factor TFIID subunit 3 OS=Homo sapiens GN=TAF3 PE=1 SV=1	2	2	929	103.5	9.06	41	1.362	0.809755		101.2	137.9
Q6UW68	Transmembrane protein 205 OS=Homo sapiens GN=TMEM205 PE=1 SV=1	16	2	189	21.2	8.62	356	1.077	0.8148		128.7	138.6
Q9BVT8	Transmembrane and ubiquitin-like domain-containing protein 1 OS=Homo sapiens GN=TMUB1 PE=1 SV=1	9	2	246	26.2	5.72	295	0.933	0.446936	15	123.3	115
O15417	Trinucleotide repeat-containing gene 18 protein OS=Homo sapiens GN=TNRC18 PE=1 SV=3	1	2	2968	314.3	8.7	92	1.032	0.981444		126.1	130.1
Q8N4H5	Mitochondrial import receptor subunit TOM5 homolog OS=Homo sapiens GN=TOMM5 PE=1 SV=1	29	2	51	6	9.7	37	0.765	0.666414	127.3	103.2	79
Q969M7	NEDD8-conjugating enzyme UBE2F OS=Homo sapiens GN=UBE2F PE=1 SV=1	11	2	185	21.1	6.79	54	0.927	0.476405		137.6	127.5
Q5MNZ6	WD repeat domain phosphoinositide-interacting protein 3 OS=Homo sapiens GN=WDR45B PE=2 SV=2	10	2	344	38.1	7.59	211	0.927	0.998474		131.4	121.8
Q9BRX9	WD repeat domain-containing protein 83 OS=Homo sapiens GN=WDR83 PE=1 SV=1	9	2	315	34.3	5.58	180	1.23	0.802347		119.6	147.1
O96006	Zinc finger BED domain-containing protein 1 OS=Homo sapiens GN=ZBED1 PE=1 SV=1	4	2	694	78.1	6.1	85	1.015	0.725968	195.7	67.7	68.8
Q9UID6	Zinc finger protein 639 OS=Homo sapiens GN=ZNF639 PE=1 SV=1	5	2	485	56	5.57	58	1.075	0.293883		134	144
Q5VV52	Zinc finger protein 691 OS=Homo sapiens GN=ZNF691 PE=1 SV=1	11	2	312	35.7	7.9	50	1.061	0.950318		127.3	135.1
Q9Y2J4	Angiomotin-like protein 2 OS=Homo sapiens GN=AMOTL2 PE=1 SV=3	3	2	779	85.7	7.3	62
Q8N8L6	ADP-ribosylation factor-like protein 10 OS=Homo sapiens GN=ARL10 PE=2 SV=1	12	2	244	27.4	4.68	97
P0DJ93	Small integral membrane protein 13 OS=Homo sapiens GN=SMIM13 PE=3 SV=1	13	2	91	10.3	6.67	52
Q8NFZ8	Cell adhesion molecule 4 OS=Homo sapiens GN=CADM4 PE=1 SV=1	5	2	388	42.8	6.3	60
Q5T9S5	Coiled-coil domain-containing protein 18 OS=Homo sapiens GN=CCDC18 PE=1 SV=1	2	2	1454	168.9	5.66	175
Q9P219	Protein Daple OS=Homo sapiens GN=CCDC88C PE=1 SV=3	1	2	2028	228.1	6.23	39
Q8N960	Centrosomal protein of 120 kDa OS=Homo sapiens GN=CEP120 PE=1 SV=2	2	2	986	112.6	6.25	57
A8TX70	Collagen alpha-5(VI) chain OS=Homo sapiens GN=COL6A5 PE=1 SV=1	1	2	2615	289.7	6.95	0
Q9Y2S2	Lambda-crystallin homolog OS=Homo sapiens GN=CRYL1 PE=1 SV=3	5	2	319	35.4	6.18	26
Q96DT5	Dynein heavy chain 11, axonemal OS=Homo sapiens GN=DNAH11 PE=1 SV=4	1	2	4516	520	6.44	0
Q9UFH2	Dynein heavy chain 17, axonemal OS=Homo sapiens GN=DNAH17 PE=1 SV=2	1	2	4485	511.5	5.77	70
Q9C0G6	Dynein heavy chain 6, axonemal OS=Homo sapiens GN=DNAH6 PE=2 SV=3	1	2	4158	475.7	6	18
Q9Y3B6	ER membrane protein complex subunit 9 OS=Homo sapiens GN=EMC9 PE=1 SV=3	11	2	208	23	5.91	100
P98173	Protein FAM3A OS=Homo sapiens GN=FAM3A PE=1 SV=2	10	2	230	25.1	8.68	31
Q53RD9	Fibulin-7 OS=Homo sapiens GN=FBLN7 PE=2 SV=1	3	2	439	47.3	7.62	77
Q5JV73	FERM and PDZ domain-containing protein 3 OS=Homo sapiens GN=FRMPD3 PE=2 SV=2	1	2	1810	199.1	8.15	39
A8MTJ3	Guanine nucleotide-binding protein G(t) subunit alpha-3 OS=Homo sapiens GN=GNAT3 PE=2 SV=2	16	2	354	40.3	6.01	210
Q8NBZ0	INO80 complex subunit E OS=Homo sapiens GN=INO80E PE=1 SV=1	12	2	244	26.5	8.34	46
Q06033	Inter-alpha-trypsin inhibitor heavy chain H3 OS=Homo sapiens GN=ITIH3 PE=1 SV=2	2	2	890	99.8	5.74	108
Q63ZY3	KN motif and ankyrin repeat domain-containing protein 2 OS=Homo sapiens GN=KANK2 PE=1 SV=1	2	2	851	91.1	5.63	67
Q8IV33	Uncharacterized protein KIAA0825 OS=Homo sapiens GN=KIAA0825 PE=2 SV=2	1	2	1275	147.7	6.61	23
Q15048	Leucine-rich repeat-containing protein 14 OS=Homo sapiens GN=LRRC14 PE=1 SV=1	6	2	493	54.5	6.9	100
Q6UB28	Methionine aminopeptidase 1D, mitochondrial OS=Homo sapiens GN=METAP1D PE=1 SV=1	6	2	335	37.1	6.84	92
P11055	Myosin-3 OS=Homo sapiens GN=MYH3 PE=1 SV=3	2	2	1940	223.8	5.81	356
Q5VST9	Obscurin OS=Homo sapiens GN=OBSCN PE=1 SV=3	1	2	7968	867.9	5.99	21
Q9Y6V0	Protein piccolo OS=Homo sapiens GN=PCLO PE=1 SV=4	1	2	5065	552.9	6.51	37
Q9BYX7	Putative beta-actin-like protein 3 OS=Homo sapiens GN=POTEKP PE=5 SV=1	24	2	375	42	6.33	18648
P20337	Ras-related protein Rab-3B OS=Homo sapiens GN=RAB3B PE=1 SV=2	22	2	219	24.7	5.02	982
Q9Y620	DNA repair and recombination protein RAD54B OS=Homo sapiens GN=RAD54B PE=1 SV=1	2	2	910	102.9	8.12	21
O14593	DNA-binding protein RFXANK OS=Homo sapiens GN=RFXANK PE=1 SV=2	10	2	260	28.1	4.55	44
Q6PJF5	Inactive rhomboid protein 2 OS=Homo sapiens GN=RHBDF2 PE=1 SV=2	2	2	856	96.6	8.82	32
Q5TA31	E3 ubiquitin-protein ligase RNF187 OS=Homo sapiens GN=RNF187 PE=1 SV=2	22	2	235	26.2	5.95	34
O60248	Protein SOX-15 OS=Homo sapiens GN=SOX15 PE=1 SV=1	7	2	233	25.2	9.76	18
P61956	Small ubiquitin-related modifier 2 OS=Homo sapiens GN=SUMO2 PE=1 SV=3	35	2	95	10.9	5.5	2589
O14746	Telomerase reverse transcriptase OS=Homo sapiens GN=TERT PE=1 SV=1	1	2	1132	126.9	10.52	28
Q8IVF5	T-lymphoma invasion and metastasis-inducing protein 2 OS=Homo sapiens GN=TIAM2 PE=2 SV=4	2	2	1701	190	7.21	0
Q5T3F8	CSC1-like protein 2 OS=Homo sapiens GN=TMEM63B PE=1 SV=1	2	2	832	94.9	7.4	23
Q9BZY9	E3 ubiquitin-protein ligase TRIM31 OS=Homo sapiens GN=TRIM31 PE=1 SV=2	4	2	425	48.2	7.61	50
Q96AE7	Tetratricopeptide repeat protein 17 OS=Homo sapiens GN=TTC17 PE=1 SV=1	2	2	1141	129.5	6.58	75
Q9NY65	Tubulin alpha-8 chain OS=Homo sapiens GN=TUBA8 PE=1 SV=1	41	2	449	50.1	5.06	29148
Q9NPA5	Zinc finger protein 64 homolog, isoforms 1 and 2 OS=Homo sapiens GN=ZFP64 PE=1 SV=3	3	2	681	74.6	8.4	50
Q9BRQ8	Apoptosis-inducing factor 2 OS=Homo sapiens GN=AIFM2 PE=1 SV=1	11	3	373	40.5	9.11	171	1.25	0.258034		56.2	70.3
Q9P0P8	Uncharacterized protein C6orf203 OS=Homo sapiens GN=C6orf203 PE=1 SV=1	9	3	240	27.9	9.29	70	1.125	0.0066575	19.5	106.4	119.6
P15848	Arylsulfatase B OS=Homo sapiens GN=ARSB PE=1 SV=1	7	3	533	59.6	8.21	117	1.023	0.978519	144.7	66.4	67.9
Q86V59	Paraneoplastic antigen-like protein 8A OS=Homo sapiens GN=PNMA8A PE=1 SV=2	12	3	439	48.1	8.97	102	1.055	0.821713		167.3	176.6
O43708	Maleylacetoacetate isomerase OS=Homo sapiens GN=GSTZ1 PE=1 SV=3	14	3	216	24.2	8.54	232	0.993	0.99993	143.8	62.6	62.2
Q8IVB5	LIX1-like protein OS=Homo sapiens GN=LIX1L PE=2 SV=1	12	3	337	36.5	8.56	74	1.035	0.817051		158.2	163.8
Q9UBG0	C-type mannose receptor 2 OS=Homo sapiens GN=MRC2 PE=1 SV=2	2	3	1479	166.6	5.83	145	1.078	0.432107	44.3	79.7	85.9
P09601	Heme oxygenase 1 OS=Homo sapiens GN=HMOX1 PE=1 SV=1	14	3	288	32.8	8.25	191	0.87	0.231578	267	23.9	20.7
O43405	Cochlin OS=Homo sapiens GN=COCH PE=1 SV=1	6	3	550	59.4	7.96	345	0.951	0.999857		72.8	69.3
Q16831	Uridine phosphorylase 1 OS=Homo sapiens GN=UPP1 PE=1 SV=1	10	3	310	33.9	7.88	83	0.901	0.459509		85.7	77.2
O60443	Gasdermin-E OS=Homo sapiens GN=GSDME PE=1 SV=2	8	3	496	54.5	5.17	92	1.013	0.958328	298.8	25.2	25.6
Q96EH3	Mitochondrial assembly of ribosomal large subunit protein 1 OS=Homo sapiens GN=MALSU1 PE=1 SV=1	20	3	234	26.2	5.49	113	0.961	0.636794	123.3	108.4	104.2
Q53LP3	Ankyrin repeat domain-containing protein SOWAHC OS=Homo sapiens GN=SOWAHC PE=1 SV=1	7	3	525	55.6	7.03	76	0.908	0.221767		95	86.2
Q8IZT6	Abnormal spindle-like microcephaly-associated protein OS=Homo sapiens GN=ASPM PE=1 SV=2	1	3	3477	409.5	10.45	242	0.927	0.542091	210.3	53.4	49.5
P21127	Cyclin-dependent kinase 11B OS=Homo sapiens GN=CDK11B PE=1 SV=3	36	3	795	92.7	5.57	1893	1.046	0.305765	70.2	95.7	100.1
Q8TDB4	Protein MGARP OS=Homo sapiens GN=MGARP PE=1 SV=1	11	3	240	25.4	4.44	111	0.986	0.638014		167	164.6
Q12857	Nuclear factor 1 A-type OS=Homo sapiens GN=NFIA PE=1 SV=2	13	3	509	55.9	8.44	321	1.256	0.26625	62.2	72.6	91.2
Q15329	Transcription factor E2F5 OS=Homo sapiens GN=E2F5 PE=1 SV=1	10	3	346	37.6	5.1	145	0.857	0.230795		171.1	146.7
O60294	tRNA wybutosine-synthesizing protein 4 OS=Homo sapiens GN=LCMT2 PE=1 SV=3	6	3	686	75.6	6.73	178	1.024	0.702961		93.2	95.5
P04156	Major prion protein OS=Homo sapiens GN=PRNP PE=1 SV=1	11	3	253	27.6	9	155	1.06	0.725752		96.7	102.4
Q9BV40	Vesicle-associated membrane protein 8 OS=Homo sapiens GN=VAMP8 PE=1 SV=1	31	3	100	11.4	7.34	130	1.005	0.991459		55.8	56.1
Q9NWL6	Asparagine synthetase domain-containing protein 1 OS=Homo sapiens GN=ASNSD1 PE=2 SV=2	4	3	643	72	6.83	93	0.914	0.237432		152.2	139
O94886	CSC1-like protein 1 OS=Homo sapiens GN=TMEM63A PE=1 SV=3	3	3	807	92.1	7.27	54	1.318	0.169562		74.9	98.7
Q3MIT2	Putative tRNA pseudouridine synthase Pus10 OS=Homo sapiens GN=PUS10 PE=1 SV=1	6	3	529	60.2	6.54	97	1.217	0.109419		140.2	170.6
Q6KCM7	Calcium-binding mitochondrial carrier protein SCaMC-2 OS=Homo sapiens GN=SLC25A25 PE=1 SV=1	6	3	469	52.6	8.35	66	1.131	0.0654989		114.2	129.2
Q8NAT1	Protein O-linked-mannose beta-1,4-N-acetylglucosaminyltransferase 2 OS=Homo sapiens GN=POMGNT2 PE=1 SV=1	6	3	580	66.6	8.57	143	1.325	0.000173236		112.3	148.8
Q8IXQ6	Poly [ADP-ribose] polymerase 9 OS=Homo sapiens GN=PARP9 PE=1 SV=2	5	3	854	96.3	7.91	115	1.344	0.0263206		94.3	126.7
Q9BW66	Cyclin-dependent kinase 2-interacting protein OS=Homo sapiens GN=CINP PE=1 SV=1	17	3	212	24.3	6.28	101	0.98	0.846972		158.5	155.4
Q969E2	Secretory carrier-associated membrane protein 4 OS=Homo sapiens GN=SCAMP4 PE=1 SV=1	21	3	229	25.7	8.82	618	0.977	0.910586	45.8	111.7	109.1
Q9P2X3	Protein IMPACT OS=Homo sapiens GN=IMPACT PE=1 SV=2	9	3	320	36.5	4.97	117	1.071	0.760085		97.7	104.7
Q8NFX7	Syntaxin-binding protein 6 OS=Homo sapiens GN=STXBP6 PE=1 SV=2	15	3	210	23.5	9.04	115	1.664	0.0143626	269.5	24.7	41
Q5SW96	Low density lipoprotein receptor adapter protein 1 OS=Homo sapiens GN=LDLRAP1 PE=1 SV=3	12	3	308	33.9	6.7	459	0.963	0.999741		110.3	106.2
O15063	Uncharacterized protein KIAA0355 OS=Homo sapiens GN=KIAA0355 PE=1 SV=2	4	3	1070	115.9	7.15	65	0.952	0.876014		99.4	94.6
Q8TE04	Pantothenate kinase 1 OS=Homo sapiens GN=PANK1 PE=1 SV=2	9	3	598	64.3	7.56	351	1.107	0.164198		144.3	159.7
Q96M96	FYVE, RhoGEF and PH domain-containing protein 4 OS=Homo sapiens GN=FGD4 PE=1 SV=2	6	3	766	86.6	6.13	120	1.177	0.483319	270	31	36.5
Q9UG56	Phosphatidylserine decarboxylase proenzyme, mitochondrial OS=Homo sapiens GN=PISD PE=2 SV=4	8	3	409	46.6	9.42	84	1.07	0.249033		148.4	158.8
Q4VCS5	Angiomotin OS=Homo sapiens GN=AMOT PE=1 SV=1	4	3	1084	118	7.64	258	1.096	0.666936	108.2	55.1	60.4
L0R8F8	MIEF1 upstream open reading frame protein OS=Homo sapiens GN=MIEF1 PE=1 SV=1	39	3	70	8.4	10.58	125	0.834	0.435997		173.2	144.5
P35716	Transcription factor SOX-11 OS=Homo sapiens GN=SOX11 PE=1 SV=2	9	3	441	46.7	5.05	181	1.193	0.38174		149	177.9
Q02539	Histone H1.1 OS=Homo sapiens GN=HIST1H1A PE=1 SV=3	33	3	215	21.8	10.99	7797	0.89	0.916412	25.8	184.6	164.2
Q9Y255	PRELI domain-containing protein 1, mitochondrial OS=Homo sapiens GN=PRELID1 PE=1 SV=1	11	3	219	25.2	9.54	73	2.125	0.000842487	34.3	68.9	146.3
Q9NRD1	F-box only protein 6 OS=Homo sapiens GN=FBXO6 PE=1 SV=1	11	3	293	33.9	6.09	99	1.153	0.0968824		110.8	127.8
Q96KQ4	Apoptosis-stimulating of p53 protein 1 OS=Homo sapiens GN=PPP1R13B PE=1 SV=3	4	3	1090	119.5	6.76	142	1.166	0.0979699		108.8	127
Q9Y3D2	Methionine-R-sulfoxide reductase B2, mitochondrial OS=Homo sapiens GN=MSRB2 PE=1 SV=2	26	3	182	19.5	8.63	190	1.15	0.750185	326	17.9	20.6
Q7L3B6	Hsp90 co-chaperone Cdc37-like 1 OS=Homo sapiens GN=CDC37L1 PE=1 SV=1	7	3	337	38.8	5.34	208	1.046	0.752603		115.5	120.9
P63172	Dynein light chain Tctex-type 1 OS=Homo sapiens GN=DYNLT1 PE=1 SV=1	51	3	113	12.4	5.08	702	0.944	0.507294		144.5	136.5
P55899	IgG receptor FcRn large subunit p51 OS=Homo sapiens GN=FCGRT PE=1 SV=1	16	3	365	39.7	6.54	110	1.196	0.245986		98.8	118.1
Q96ND0	Protein FAM210A OS=Homo sapiens GN=FAM210A PE=1 SV=2	11	3	272	30.8	9.76	132	0.818	0.243869	190.3	61.4	50.2
Q15147	1-phosphatidylinositol 4,5-bisphosphate phosphodiesterase beta-4 OS=Homo sapiens GN=PLCB4 PE=1 SV=3	2	3	1175	134.4	6.9	29	0.954	0.800188		106.7	101.8
P05386	60S acidic ribosomal protein P1 OS=Homo sapiens GN=RPLP1 PE=1 SV=1	68	3	114	11.5	4.32	4375	0.822	0.145303	11.5	162.1	133.2
Q8WXF7	Atlastin-1 OS=Homo sapiens GN=ATL1 PE=1 SV=1	6	3	558	63.5	6.18	123	1.097	0.652335		98.6	108.1
Q9BRX8	Redox-regulatory protein FAM213A OS=Homo sapiens GN=FAM213A PE=1 SV=3	14	3	229	25.7	8.84	616	1.541	0.0147494	106.4	68.1	104.9
Q6UX53	Methyltransferase-like protein 7B OS=Homo sapiens GN=METTL7B PE=1 SV=2	12	3	244	27.8	8.38	69	1.072	0.833762		109.6	117.5
Q9NRY2	SOSS complex subunit C OS=Homo sapiens GN=INIP PE=1 SV=1	26	3	104	11.4	9.25	66	1.007	0.706582		156.2	157.3
Q92871	Phosphomannomutase 1 OS=Homo sapiens GN=PMM1 PE=1 SV=2	18	3	262	29.7	5.74	190	1.093	0.451487		136.3	149
Q8TAP6	Centrosomal protein of 76 kDa OS=Homo sapiens GN=CEP76 PE=1 SV=1	5	3	659	74.4	6.74	134	0.912	0.716599		109.2	99.5
O75943	Cell cycle checkpoint protein RAD17 OS=Homo sapiens GN=RAD17 PE=1 SV=2	4	3	681	77	7.06	101	1.16	0.0680532		114.8	133.2
Q9BRK0	Receptor expression-enhancing protein 2 OS=Homo sapiens GN=REEP2 PE=1 SV=2	17	3	252	28.2	9.54	115	0.965	0.800145	188.2	57.2	55.2
Q9NUT2	ATP-binding cassette sub-family B member 8, mitochondrial OS=Homo sapiens GN=ABCB8 PE=1 SV=3	7	3	735	79.9	8.98	395	1.211	0.0149578		114.6	138.8
Q9H8T0	AKT-interacting protein OS=Homo sapiens GN=AKTIP PE=1 SV=1	16	3	292	33.1	9.31	182	1.085	0.451867	89.8	85.9	93.2
Q99697	Pituitary homeobox 2 OS=Homo sapiens GN=PITX2 PE=1 SV=2	15	3	317	35.3	9.45	180	0.959	0.842235		149.2	143
Q14574	Desmocollin-3 OS=Homo sapiens GN=DSC3 PE=1 SV=3	4	3	896	99.9	6.1	41	1.044	0.886513	136.6	72.1	75.3
Q01995	Transgelin OS=Homo sapiens GN=TAGLN PE=1 SV=4	19	3	201	22.6	8.84	75	1.046	0.89617		63.3	66.3
Q8IYR2	SET and MYND domain-containing protein 4 OS=Homo sapiens GN=SMYD4 PE=2 SV=3	5	3	804	89.2	6.83	144	1.062	0.958316		112.6	119.6
P46531	Neurogenic locus notch homolog protein 1 OS=Homo sapiens GN=NOTCH1 PE=1 SV=4	2	3	2555	272.3	5.12	194	1.155	0.245248		138.2	159.6
Q9H5X1	MIP18 family protein FAM96A OS=Homo sapiens GN=FAM96A PE=1 SV=1	24	3	160	18.3	4.88	196	0.954	0.901711		121.9	116.4
Q9UJ68	Mitochondrial peptide methionine sulfoxide reductase OS=Homo sapiens GN=MSRA PE=1 SV=1	15	3	235	26.1	8.09	168	1.149	0.273893	57.8	92.3	106
O43676	NADH dehydrogenase [ubiquinone] 1 beta subcomplex subunit 3 OS=Homo sapiens GN=NDUFB3 PE=1 SV=3	26	3	98	11.4	9.2	248	0.864	0.0466844	84.7	119.6	103.3
Q9BQB6	Vitamin K epoxide reductase complex subunit 1 OS=Homo sapiens GN=VKORC1 PE=1 SV=1	19	3	163	18.2	9.36	527	0.951	0.98322	26.2	139.3	132.4
Q13433	Zinc transporter ZIP6 OS=Homo sapiens GN=SLC39A6 PE=1 SV=3	5	3	755	85	6.95	85	1.126	0.274585	97.6	82.5	92.8
Q8IZV5	Retinol dehydrogenase 10 OS=Homo sapiens GN=RDH10 PE=1 SV=1	9	3	341	38.1	7.4	66	0.93	0.996486	147.8	75.7	70.3
P52569	Cationic amino acid transporter 2 OS=Homo sapiens GN=SLC7A2 PE=1 SV=2	7	3	658	71.6	7.28	200	1.029	0.812251		149.6	153.9
Q05823	2-5A-dependent ribonuclease OS=Homo sapiens GN=RNASEL PE=1 SV=2	5	3	741	83.5	6.65	135	1.022	0.919919	111.6	85.3	87.2
Q9P0S2	Cytochrome c oxidase assembly protein COX16 homolog, mitochondrial OS=Homo sapiens GN=COX16 PE=3 SV=1	28	3	106	12.3	9.5	67	0.804	0.0671001	328.2	30.8	24.7
O15021	Microtubule-associated serine/threonine-protein kinase 4 OS=Homo sapiens GN=MAST4 PE=1 SV=3	2	3	2626	284.2	8.62	228	0.992	0.978166		124.6	123.5
Q9H8H3	Methyltransferase-like protein 7A OS=Homo sapiens GN=METTL7A PE=1 SV=1	18	3	244	28.3	8.38	529	0.988	0.757957	44.1	95.9	94.8
Q9NUS5	AP-5 complex subunit sigma-1 OS=Homo sapiens GN=AP5S1 PE=1 SV=1	23	3	200	22.5	6.87	249	1.093	0.358729		117	127.9
Q14644	Ras GTPase-activating protein 3 OS=Homo sapiens GN=RASA3 PE=1 SV=3	5	3	834	95.6	7.15	187	1.19	0.308531		145.3	172.9
Q92782	Zinc finger protein neuro-d4 OS=Homo sapiens GN=DPF1 PE=1 SV=2	12	3	380	42.5	6.86	144	1.181	0.562615		97.8	115.5
Q5VWQ0	Lysine-specific demethylase 9 OS=Homo sapiens GN=RSBN1 PE=1 SV=2	6	3	802	90	8.6	113	0.848	0.0504846		154.7	131.1
Q8N196	Homeobox protein SIX5 OS=Homo sapiens GN=SIX5 PE=1 SV=3	7	3	739	74.5	4.96	194	1.026	0.579008		147.5	151.3
P15056	Serine/threonine-protein kinase B-raf OS=Homo sapiens GN=BRAF PE=1 SV=4	10	3	766	84.4	7.53	279	1.022	0.727813	147.9	93.8	95.8
Q9UHI8	A disintegrin and metalloproteinase with thrombospondin motifs 1 OS=Homo sapiens GN=ADAMTS1 PE=1 SV=4	3	3	967	105.3	6.83	89	0.787	0.0655763		160.2	126.1
Q13491	Neuronal membrane glycoprotein M6-b OS=Homo sapiens GN=GPM6B PE=1 SV=2	11	3	265	29	5.76	229	0.782	0.449798	31.6	166.3	130
O95563	Mitochondrial pyruvate carrier 2 OS=Homo sapiens GN=MPC2 PE=1 SV=1	29	3	127	14.3	10.43	142	0.989	0.978786	150.1	73.8	73.1
A4D1S0	Killer cell lectin-like receptor subfamily G member 2 OS=Homo sapiens GN=KLRG2 PE=1 SV=3	11	3	409	42.8	5.87	150	0.921	0.460899		158.6	146
Q96GC9	Vacuole membrane protein 1 OS=Homo sapiens GN=VMP1 PE=1 SV=1	13	3	406	46.2	6.95	433	1.028	0.347608		123.1	126.6
P51668	Ubiquitin-conjugating enzyme E2 D1 OS=Homo sapiens GN=UBE2D1 PE=1 SV=1	43	3	147	16.6	7.42	1615	1.073	0.225081		123.4	132.4
Q643R3	Lysophospholipid acyltransferase LPCAT4 OS=Homo sapiens GN=LPCAT4 PE=1 SV=1	7	3	524	57.2	8.97	179	1.045	0.547485	364.8	10.4	10.9
P19474	E3 ubiquitin-protein ligase TRIM21 OS=Homo sapiens GN=TRIM21 PE=1 SV=1	7	3	475	54.1	6.38	59	1.155	0.588833		112.1	129.5
Q96PV7	Protein FAM193B OS=Homo sapiens GN=FAM193B PE=1 SV=3	3	3	902	96.5	7.9	100	1.013	0.999341	16.4	143.4	145.3
Q4G148	Glucoside xylosyltransferase 1 OS=Homo sapiens GN=GXYLT1 PE=1 SV=2	8	3	440	50.5	8.65	196	1.003	0.583091		122.6	123
Q86VU5	Catechol O-methyltransferase domain-containing protein 1 OS=Homo sapiens GN=COMTD1 PE=1 SV=1	25	3	262	28.8	8.38	134	0.982	0.992909	9	115.1	113
Q7L804	Rab11 family-interacting protein 2 OS=Homo sapiens GN=RAB11FIP2 PE=1 SV=1	9	3	512	58.2	9.32	396	1.119	0.117835		117.3	131.2
Q9NVW2	E3 ubiquitin-protein ligase RLIM OS=Homo sapiens GN=RLIM PE=1 SV=3	7	3	624	68.5	7.56	130	0.903	0.32991		148.4	134
O00462	Beta-mannosidase OS=Homo sapiens GN=MANBA PE=2 SV=3	5	3	879	100.8	5.52	120	0.968	0.999689	154.6	75.9	73.4
O15533	Tapasin OS=Homo sapiens GN=TAPBP PE=1 SV=1	12	3	448	47.6	7.15	129	1.128	0.381807	92.4	86.4	97.5
Q5T1C6	Acyl-coenzyme A thioesterase THEM4 OS=Homo sapiens GN=THEM4 PE=1 SV=1	13	3	240	27.1	8.28	173	0.953	0.815836		151.8	144.6
Q8IX05	CD302 antigen OS=Homo sapiens GN=CD302 PE=1 SV=1	18	3	232	26.2	4.61	77	0.969	0.442672		150.4	145.7
P04035	3-hydroxy-3-methylglutaryl-coenzyme A reductase OS=Homo sapiens GN=HMGCR PE=1 SV=1	3	3	888	97.4	6.74	76	0.909	0.986774		111.3	101.2
Q93075	Putative deoxyribonuclease TATDN2 OS=Homo sapiens GN=TATDN2 PE=1 SV=2	5	3	761	85	7.39	80	1.057	0.357417		141.5	149.6
Q6V1X1	Dipeptidyl peptidase 8 OS=Homo sapiens GN=DPP8 PE=1 SV=1	5	3	898	103.3	5.8	77	1.051	0.932741		118	124
P26367	Paired box protein Pax-6 OS=Homo sapiens GN=PAX6 PE=1 SV=2	9	3	422	46.7	9.36	111	1.048	0.849917		150.4	157.7
P51587	Breast cancer type 2 susceptibility protein OS=Homo sapiens GN=BRCA2 PE=1 SV=3	1	3	3418	384	6.71	61	1.076	0.728411		117.8	126.7
Q32P44	Echinoderm microtubule-associated protein-like 3 OS=Homo sapiens GN=EML3 PE=1 SV=1	3	3	896	95.1	7.12	132	1.069	0.817742		117.7	125.9
P58557	Endoribonuclease YbeY OS=Homo sapiens GN=YBEY PE=1 SV=2	21	3	167	19.3	7.55	146	1.154	0.792724		89.7	103.5
Q13164	Mitogen-activated protein kinase 7 OS=Homo sapiens GN=MAPK7 PE=1 SV=2	5	3	816	88.3	5.88	117	0.952	0.976499	172.4	70	66.7
P15260	Interferon gamma receptor 1 OS=Homo sapiens GN=IFNGR1 PE=1 SV=1	7	3	489	54.4	4.91	154	0.886	0.105489	78.2	119	105.5
P51965	Ubiquitin-conjugating enzyme E2 E1 OS=Homo sapiens GN=UBE2E1 PE=1 SV=1	32	3	193	21.4	8.53	1013	1.019	0.839964	8.2	146.9	149.7
Q8TCC3	39S ribosomal protein L30, mitochondrial OS=Homo sapiens GN=MRPL30 PE=1 SV=1	18	3	161	18.5	9.99	291	0.978	0.962808	109.5	106.1	103.8
Q9BPX5	Actin-related protein 2/3 complex subunit 5-like protein OS=Homo sapiens GN=ARPC5L PE=1 SV=1	43	3	153	16.9	6.6	439	0.805	0.0971474		129.2	104
Q13444	Disintegrin and metalloproteinase domain-containing protein 15 OS=Homo sapiens GN=ADAM15 PE=1 SV=4	5	3	863	92.9	6.73	68	1.014	0.999859	219.9	53.1	53.8
Q04759	Protein kinase C theta type OS=Homo sapiens GN=PRKCQ PE=1 SV=3	9	3	706	81.8	7.61	231	1.134	0.360438		109	123.6
P50548	ETS domain-containing transcription factor ERF OS=Homo sapiens GN=ERF PE=1 SV=2	6	3	548	58.7	7.3	142	0.984	0.989365		122.9	120.9
Q8N6Q8	Methyltransferase-like protein 25 OS=Homo sapiens GN=METTL25 PE=2 SV=2	9	3	603	68.2	7.08	118	1.167	0.183604		110.5	129
Q96F25	UDP-N-acetylglucosamine transferase subunit ALG14 homolog OS=Homo sapiens GN=ALG14 PE=1 SV=1	17	3	216	24.1	8.94	162	0.928	0.862681	99.2	112.4	104.3
Q6RI45	Bromodomain and WD repeat-containing protein 3 OS=Homo sapiens GN=BRWD3 PE=1 SV=2	4	3	1802	203.5	7.84	315	0.989	0.998928	111.7	105.8	104.6
Q9BRA0	N-alpha-acetyltransferase 38, NatC auxiliary subunit OS=Homo sapiens GN=NAA38 PE=1 SV=1	30	3	125	13.5	5.53	297	0.99	0.982977		108.8	107.7
Q9BUN8	Derlin-1 OS=Homo sapiens GN=DERL1 PE=1 SV=1	10	3	251	28.8	9.51	220	1.021	0.948731	58.1	104.8	106.9
A8MW92	PHD finger protein 20-like protein 1 OS=Homo sapiens GN=PHF20L1 PE=1 SV=2	4	3	1017	114.9	6.83	403	1.137	0.361389		117.2	133.3
Q9NQH7	Probable Xaa-Pro aminopeptidase 3 OS=Homo sapiens GN=XPNPEP3 PE=1 SV=1	12	3	507	57	6.83	528	0.739	0.0270424		160	118.2
Q17RN3	Protein FAM98C OS=Homo sapiens GN=FAM98C PE=2 SV=1	15	3	349	37.3	7.18	160	1.204	0.174878	306.7	24.9	30
Q9NUB1	Acetyl-coenzyme A synthetase 2-like, mitochondrial OS=Homo sapiens GN=ACSS1 PE=1 SV=2	5	3	689	74.8	7.11	46	1.068	0.415028	230.7	52	55.5
Q96N21	AP-4 complex accessory subunit Tepsin OS=Homo sapiens GN=TEPSIN PE=1 SV=1	8	3	525	55.1	7.03	139	0.876	0.798064		116.6	102.1
Q8IUH4	Palmitoyltransferase ZDHHC13 OS=Homo sapiens GN=ZDHHC13 PE=1 SV=3	7	3	622	70.8	8.07	110	1.008	0.524817	175.1	68	68.6
Q9NR33	DNA polymerase epsilon subunit 4 OS=Homo sapiens GN=POLE4 PE=1 SV=2	33	3	117	12.2	4.92	273	0.601	0.245792	197.7	110.3	66.3
Q9BYC5	Alpha-(1,6)-fucosyltransferase OS=Homo sapiens GN=FUT8 PE=1 SV=2	7	3	575	66.5	7.66	135	1.201	0.0228541		117.1	140.6
Q8N5U6	RING finger protein 10 OS=Homo sapiens GN=RNF10 PE=1 SV=2	3	3	811	89.9	6.92	91	0.968	0.909128		122.4	118.6
P53803	DNA-directed RNA polymerases I, II, and III subunit RPABC4 OS=Homo sapiens GN=POLR2K PE=1 SV=1	45	3	58	7	9.06	232	1.013	0.707904	174.4	79.8	80.8
O96033	Molybdopterin synthase sulfur carrier subunit OS=Homo sapiens GN=MOCS2 PE=1 SV=1	53	3	88	9.7	4.72	249	1.091	0.405116		119.4	130.2
O00189	AP-4 complex subunit mu-1 OS=Homo sapiens GN=AP4M1 PE=1 SV=2	8	3	453	49.9	7.2	61	1.025	0.646026	275	37.2	38.2
P60763	Ras-related C3 botulinum toxin substrate 3 OS=Homo sapiens GN=RAC3 PE=1 SV=1	48	3	192	21.4	8.15	1882	0.947	0.749913	63	132.1	125.2
Q5T5C0	Syntaxin-binding protein 5 OS=Homo sapiens GN=STXBP5 PE=1 SV=1	4	3	1151	127.5	7.28	206	0.918	0.291671	173	67.7	62.2
Q9NZV5	Selenoprotein N OS=Homo sapiens GN=SELENON PE=1 SV=5	5	3	590	65.8	5.48	82	1.152	0.0381922		117.8	135.7
Q13509	Tubulin beta-3 chain OS=Homo sapiens GN=TUBB3 PE=1 SV=2	55	3	450	50.4	4.93	56796	0.867	0.890857		124.2	107.7
Q9Y3R0	Glutamate receptor-interacting protein 1 OS=Homo sapiens GN=GRIP1 PE=1 SV=3	3	3	1128	122.3	6.47	81	1.072	0.348916		114.7	123
O00559	Receptor-binding cancer antigen expressed on SiSo cells OS=Homo sapiens GN=EBAG9 PE=1 SV=1	29	3	213	24.4	6.29	264	1.031	0.900346		107.6	111
Q17R31	Putative deoxyribonuclease TATDN3 OS=Homo sapiens GN=TATDN3 PE=1 SV=1	18	3	274	30.3	7.15	154	0.83	0.080891	194	80.5	66.9
P35754	Glutaredoxin-1 OS=Homo sapiens GN=GLRX PE=1 SV=2	58	3	106	11.8	8.09	467	1.132	0.941436		98.8	111.8
Q15797	Mothers against decapentaplegic homolog 1 OS=Homo sapiens GN=SMAD1 PE=1 SV=1	32	3	465	52.2	7.31	574	1.008	0.799644		140.7	141.8
Q9H6K1	Uncharacterized protein C6orf106 OS=Homo sapiens GN=C6orf106 PE=1 SV=2	19	3	298	32.9	4.58	140	0.903	0.524849	274	40.9	36.9
Q86XK2	F-box only protein 11 OS=Homo sapiens GN=FBXO11 PE=1 SV=3	4	3	927	103.5	6.99	173	0.911	0.229859	147.3	93.3	85
P60903	Protein S100-A10 OS=Homo sapiens GN=S100A10 PE=1 SV=2	35	3	97	11.2	7.37	209	0.573	0.00151974	120.1	92.1	52.8
Q6ZU35	Uncharacterized protein KIAA1211 OS=Homo sapiens GN=KIAA1211 PE=1 SV=3	3	3	1233	136.7	5.6	90	1.007	0.848323		114.5	115.2
Q96BD5	PHD finger protein 21A OS=Homo sapiens GN=PHF21A PE=1 SV=1	6	3	680	74.8	9.45	194	1.046	0.999539		140.9	147.3
Q9Y2Y1	DNA-directed RNA polymerase III subunit RPC10 OS=Homo sapiens GN=POLR3K PE=1 SV=2	43	3	108	12.3	7.83	351	0.873	0.158877	138.7	101	88.2
Q9UNA4	DNA polymerase iota OS=Homo sapiens GN=POLI PE=1 SV=3	8	3	740	83	6.07	83	1.144	0.375493		111.7	127.7
Q6P161	39S ribosomal protein L54, mitochondrial OS=Homo sapiens GN=MRPL54 PE=1 SV=1	49	3	138	15.8	9.6	362	0.934	0.277927		149.3	139.5
O43909	Exostosin-like 3 OS=Homo sapiens GN=EXTL3 PE=1 SV=1	3	3	919	104.7	6.51	73	1.15	0.01717		122.7	141.2
Q8N0U8	Vitamin K epoxide reductase complex subunit 1-like protein 1 OS=Homo sapiens GN=VKORC1L1 PE=1 SV=2	15	3	176	19.8	9.13	268	0.91	0.246291	100.2	110.6	100.6
Q9H299	SH3 domain-binding glutamic acid-rich-like protein 3 OS=Homo sapiens GN=SH3BGRL3 PE=1 SV=1	39	3	93	10.4	4.93	167	1.018	0.999992	80.5	94.5	96.3
Q9BVS5	tRNA (adenine(58)-N(1))-methyltransferase, mitochondrial OS=Homo sapiens GN=TRMT61B PE=1 SV=2	8	3	477	52.9	6.62	61	0.946	0.950068		148.8	140.8
Q9H0R1	AP-5 complex subunit mu-1 OS=Homo sapiens GN=AP5M1 PE=1 SV=2	5	3	490	54.7	6.61	61	1.081	0.343429		120.8	130.5
Q8NCG7	Sn1-specific diacylglycerol lipase beta OS=Homo sapiens GN=DAGLB PE=1 SV=2	5	3	672	73.7	6.55	76	1.118	0.624699		113.5	126.9
Q9NV35	Nucleotide triphosphate diphosphatase NUDT15 OS=Homo sapiens GN=NUDT15 PE=1 SV=1	34	3	164	18.6	6.14	232	1.007	0.931871	241.2	40.1	40.4
P08572	Collagen alpha-2(IV) chain OS=Homo sapiens GN=COL4A2 PE=1 SV=4	3	3	1712	167.4	8.66	120	1.032	0.992471		136.7	141.2
Q5JVS0	Intracellular hyaluronan-binding protein 4 OS=Homo sapiens GN=HABP4 PE=1 SV=1	8	3	413	45.8	7.46	112	0.867	0.153418		151.7	131.4
Q9NZD2	Glycolipid transfer protein OS=Homo sapiens GN=GLTP PE=1 SV=3	14	3	209	23.8	7.39	192	1.028	0.29376	67.5	112.6	115.7
Q5VST6	Protein ABHD17B OS=Homo sapiens GN=ABHD17B PE=1 SV=1	16	3	288	32.2	6.29	97	1.008	0.81804		122.7	123.7
Q9Y6N1	Cytochrome c oxidase assembly protein COX11, mitochondrial OS=Homo sapiens GN=COX11 PE=1 SV=3	22	3	276	31.4	9.06	206	1.031	0.674729	111.7	103.9	107.2
Q9H3H1	tRNA dimethylallyltransferase OS=Homo sapiens GN=TRIT1 PE=1 SV=1	10	3	467	52.7	8.21	161	1.037	0.995159		140	145.2
Q6P1M3	Lethal(2) giant larvae protein homolog 2 OS=Homo sapiens GN=LLGL2 PE=1 SV=2	4	3	1020	113.4	7.52	103	1.196	0.7735		84.4	100.9
P31277	Homeobox protein Hox-D11 OS=Homo sapiens GN=HOXD11 PE=3 SV=3	9	3	338	35.2	8.84	44	0.945	0.999241		127	120
Q53H47	Histone-lysine N-methyltransferase SETMAR OS=Homo sapiens GN=SETMAR PE=1 SV=2	5	3	684	78	7.14	140	1.118	0.0407705		121.1	135.5
Q68CQ7	Glycosyltransferase 8 domain-containing protein 1 OS=Homo sapiens GN=GLT8D1 PE=1 SV=2	9	3	371	41.9	9.35	179	1.047	0.862711		105.9	110.9
P01116	GTPase KRas OS=Homo sapiens GN=KRAS PE=1 SV=1	56	3	189	21.6	6.77	1220	1.008	0.940981	122.2	83.1	83.8
Q8IUF1	COBW domain-containing protein 2 OS=Homo sapiens GN=CBWD2 PE=2 SV=1	37	3	395	44	4.89	809	1.093	0.595863		117.7	128.7
Q9BT73	Proteasome assembly chaperone 3 OS=Homo sapiens GN=PSMG3 PE=1 SV=1	43	3	122	13.1	7.88	534	1.027	0.482147	52.9	108.5	111.5
Q9NX14	NADH dehydrogenase [ubiquinone] 1 beta subcomplex subunit 11, mitochondrial OS=Homo sapiens GN=NDUFB11 PE=1 SV=1	23	3	153	17.3	5.22	681	0.863	0.103534	26.2	143.6	123.9
Q99766	ATP synthase subunit s, mitochondrial OS=Homo sapiens GN=ATP5S PE=1 SV=3	15	3	215	24.9	7.56	87	1.15	0.416293	171.6	66.3	76.2
Q68CZ2	Tensin-3 OS=Homo sapiens GN=TNS3 PE=1 SV=2	3	3	1445	155.2	6.81	78	1.318	0.0417407		132.3	174.4
P78337	Pituitary homeobox 1 OS=Homo sapiens GN=PITX1 PE=1 SV=2	18	3	314	34.1	8.98	183	0.971	0.422828		142.4	138.3
Q9NXR8	Inhibitor of growth protein 3 OS=Homo sapiens GN=ING3 PE=1 SV=2	7	3	418	46.7	6.27	124	0.992	0.841418	155.1	85.5	84.8
Q6NXT1	Ankyrin repeat domain-containing protein 54 OS=Homo sapiens GN=ANKRD54 PE=1 SV=2	14	3	300	32.5	6.28	77	0.973	0.538837		146.7	142.7
P17535	Transcription factor jun-D OS=Homo sapiens GN=JUND PE=1 SV=3	15	3	347	35.2	7.37	156	1.052	0.861345	118	101.4	106.7
O60725	Protein-S-isoprenylcysteine O-methyltransferase OS=Homo sapiens GN=ICMT PE=1 SV=1	18	3	284	31.9	7.96	51	0.876	0.477139		123.7	108.4
Q8N2Z9	Centromere protein S OS=Homo sapiens GN=CENPS PE=1 SV=1	20	3	138	15.9	6.05	85	1.206	0.153899		111.3	134.2
Q9BSJ6	Protein PIMREG OS=Homo sapiens GN=PIMREG PE=1 SV=1	15	3	248	27.5	10.21	39	0.943	0.837765		115.3	108.7
Q9UJU2	Lymphoid enhancer-binding factor 1 OS=Homo sapiens GN=LEF1 PE=1 SV=1	10	3	399	44.2	7.42	153	0.99	0.99553		143.2	141.8
Q9Y4D1	Disheveled-associated activator of morphogenesis 1 OS=Homo sapiens GN=DAAM1 PE=1 SV=2	3	3	1078	123.4	7.23	97	1.053	0.459972	217	66.5	70
Q8N1S5	Zinc transporter ZIP11 OS=Homo sapiens GN=SLC39A11 PE=2 SV=3	12	3	342	35.4	5.6	372	1.136	0.725121	72.7	87.1	98.9
P21926	CD9 antigen OS=Homo sapiens GN=CD9 PE=1 SV=4	21	3	228	25.4	7.15	200	0.835	0.360781	236.8	42.8	35.7
Q9H1Z4	WD repeat-containing protein 13 OS=Homo sapiens GN=WDR13 PE=1 SV=2	13	3	485	53.7	9.14	224	1.086	0.495212	168.5	66.3	72.1
Q8IW45	ATP-dependent (S)-NAD(P)H-hydrate dehydratase OS=Homo sapiens GN=NAXD PE=1 SV=1	8	3	347	36.6	8.06	105	1.009	0.998308	246.1	45.6	46
Q9BSJ5	Uncharacterized protein C17orf80 OS=Homo sapiens GN=C17orf80 PE=2 SV=2	5	3	609	67.3	9.16	96	1.144	0.00316391	5.6	128.2	146.7
Q9P0J7	E3 ubiquitin-protein ligase KCMF1 OS=Homo sapiens GN=KCMF1 PE=1 SV=2	14	3	381	41.9	5.66	455	1.09	0.769518		118.6	129.3
Q9H165	B-cell lymphoma/leukemia 11A OS=Homo sapiens GN=BCL11A PE=1 SV=2	5	3	835	91.1	6.61	75	1.028	0.917569		141.8	145.8
Q9NPG3	Ubinuclein-1 OS=Homo sapiens GN=UBN1 PE=1 SV=2	3	3	1134	121.4	9.33	26	0.96	0.855034		150.2	144.2
Q53T94	TATA box-binding protein-associated factor RNA polymerase I subunit B OS=Homo sapiens GN=TAF1B PE=1 SV=1	6	3	588	68.8	8.02	52	0.884	0.897758		158.1	139.8
Q8NB14	Ubiquitin carboxyl-terminal hydrolase 38 OS=Homo sapiens GN=USP38 PE=1 SV=2	3	3	1042	116.5	6.21	67	1.017	0.77498		126.9	129
Q7Z589	BRCA2-interacting transcriptional repressor EMSY OS=Homo sapiens GN=EMSY PE=1 SV=2	2	3	1322	141.4	9.33	125	1.125	0.105717		123.4	138.9
Q0VG06	Fanconi anemia core complex-associated protein 100 OS=Homo sapiens GN=FAAP100 PE=1 SV=3	4	3	881	93.4	5.29	96	1.087	0.284443		121.3	131.9
Q8NEZ2	Vacuolar protein sorting-associated protein 37A OS=Homo sapiens GN=VPS37A PE=1 SV=1	10	3	397	44.3	5.57	184	1.013	0.994461		125.9	127.5
Q9P021	Cysteine-rich PDZ-binding protein OS=Homo sapiens GN=CRIPT PE=1 SV=1	36	3	101	11.2	9.47	141	0.848	0.377864	45	139.3	118.2
A8MPP1	Putative ATP-dependent RNA helicase DDX11-like protein 8 OS=Homo sapiens GN=DDX11L8 PE=1 SV=1	16	3	907	101.7	7.47	293	1.076	0.989412		120.1	129.2
O60662	Kelch-like protein 41 OS=Homo sapiens GN=KLHL41 PE=1 SV=2	6	3	606	68	5.29	58	0.753	0.192429		163.2	122.9
Q6PIJ6	F-box only protein 38 OS=Homo sapiens GN=FBXO38 PE=1 SV=3	3	3	1188	133.9	6.33	112	0.96	0.683195		127.4	122.3
O15162	Phospholipid scramblase 1 OS=Homo sapiens GN=PLSCR1 PE=1 SV=1	12	3	318	35	4.94	258	0.983	0.543707	129.1	96.5	94.9
P16591	Tyrosine-protein kinase Fer OS=Homo sapiens GN=FER PE=1 SV=2	4	3	822	94.6	7.14	103	1.496	0.276673		98.5	147.3
Q9H1E5	Thioredoxin-related transmembrane protein 4 OS=Homo sapiens GN=TMX4 PE=1 SV=1	11	3	349	38.9	4.37	134	1.136	0.287504	139.4	75.5	85.8
Q9BSK4	Protein fem-1 homolog A OS=Homo sapiens GN=FEM1A PE=1 SV=1	8	3	669	73.6	6.07	95	0.994	0.990646		141.8	141
Q7Z2E3	Aprataxin OS=Homo sapiens GN=APTX PE=1 SV=2	7	3	356	40.7	9.17	207	1.076	0.933818	99.6	89.3	96.1
Q9Y289	Sodium-dependent multivitamin transporter OS=Homo sapiens GN=SLC5A6 PE=2 SV=2	6	3	635	68.6	8.27	165	0.979	0.928854	138.7	81.6	79.9
P56277	Cx9C motif-containing protein 4 OS=Homo sapiens GN=CMC4 PE=1 SV=1	40	3	68	7.7	8.18	128	1.433	0.650348	10.9	121.8	174.5
O15235	28S ribosomal protein S12, mitochondrial OS=Homo sapiens GN=MRPS12 PE=1 SV=1	20	3	138	15.2	10.29	368	0.917	0.238316	57.7	123.1	112.8
Q9BSW2	EF-hand calcium-binding domain-containing protein 4B OS=Homo sapiens GN=CRACR2A PE=1 SV=1	11	3	395	45.6	5.01	181	0.999	0.966456		144.9	144.8
Q9H204	Mediator of RNA polymerase II transcription subunit 28 OS=Homo sapiens GN=MED28 PE=1 SV=1	20	3	178	19.5	5.58	164	0.988	0.989213		153.3	151.5
Q9NQX0	Putative histone-lysine N-methyltransferase PRDM6 OS=Homo sapiens GN=PRDM6 PE=1 SV=2	4	3	595	64.4	7.69	28	1.058	0.907047		139.4	147.6
Q5W0Z9	Probable palmitoyltransferase ZDHHC20 OS=Homo sapiens GN=ZDHHC20 PE=1 SV=1	12	3	365	42.3	7.71	161	1.15	0.344659	267.2	40.2	46.2
Q96A19	Coiled-coil domain-containing protein 102A OS=Homo sapiens GN=CCDC102A PE=1 SV=2	8	3	550	62.6	5.58	98	0.963	0.797933		146.5	141.1
Q9BT23	LIM domain-containing protein 2 OS=Homo sapiens GN=LIMD2 PE=1 SV=1	20	3	127	14.1	9.03	310	1.399	0.410032	35.8	90.9	127.1
Q5T4F4	Protrudin OS=Homo sapiens GN=ZFYVE27 PE=1 SV=1	9	3	411	45.8	5.15	71	1.209	0.633116	392	2.3	2.7
Q86WG5	Myotubularin-related protein 13 OS=Homo sapiens GN=SBF2 PE=1 SV=1	3	3	1849	208.3	7.06	177	1.026	0.729278		150.2	154.1
Q7Z412	Peroxisome assembly protein 26 OS=Homo sapiens GN=PEX26 PE=1 SV=2	10	3	305	33.9	6.35	95	1.024	0.965296	377.8	6.9	7.1
Q8WXG6	MAP kinase-activating death domain protein OS=Homo sapiens GN=MADD PE=1 SV=2	2	3	1647	183.2	6.04	99	1.027	0.849248		125.2	128.6
Q96CW6	Probable RNA polymerase II nuclear localization protein SLC7A6OS OS=Homo sapiens GN=SLC7A6OS PE=1 SV=2	12	3	309	35	4.6	171	0.926	0.486318		142.4	131.8
Q9NXK8	F-box/LRR-repeat protein 12 OS=Homo sapiens GN=FBXL12 PE=1 SV=1	16	3	326	37	8.79	833	1.07	0.339071		137.3	146.9
Q06547	GA-binding protein subunit beta-1 OS=Homo sapiens GN=GABPB1 PE=1 SV=2	6	3	395	42.5	4.86	62	1.023	0.944941	31.7	127.3	130.3
Q8N697	Solute carrier family 15 member 4 OS=Homo sapiens GN=SLC15A4 PE=1 SV=1	4	3	577	62	9	73	1.157	0.117366	236.8	48.9	56.6
O95295	SNARE-associated protein Snapin OS=Homo sapiens GN=SNAPIN PE=1 SV=1	24	3	136	14.9	9.31	142	0.996	0.82084		120.3	119.8
Q96AG3	Solute carrier family 25 member 46 OS=Homo sapiens GN=SLC25A46 PE=1 SV=1	11	3	418	46.1	7.43	148	1.182	0.377218		108.3	128
O95166	Gamma-aminobutyric acid receptor-associated protein OS=Homo sapiens GN=GABARAP PE=1 SV=1	40	3	117	13.9	8.79	136	0.987	0.998311	165.9	84.9	83.7
Q16626	Male-enhanced antigen 1 OS=Homo sapiens GN=MEA1 PE=1 SV=2	20	3	185	19.9	4.22	447	0.941	0.563512	304.3	25.9	24.3
Q8WYH8	Inhibitor of growth protein 5 OS=Homo sapiens GN=ING5 PE=1 SV=1	15	3	240	27.7	7.61	110	1.053	0.97285		142.4	149.9
Q9UGL1	Lysine-specific demethylase 5B OS=Homo sapiens GN=KDM5B PE=1 SV=3	4	3	1544	175.5	6.7	262	1.066	0.998506		121.4	129.4
Q96GY3	Protein lin-37 homolog OS=Homo sapiens GN=LIN37 PE=1 SV=1	12	3	246	28.4	8.7	119	0.912	0.53267	190.2	62.5	57
P62310	U6 snRNA-associated Sm-like protein LSm3 OS=Homo sapiens GN=LSM3 PE=1 SV=2	53	3	102	11.8	4.7	376	0.909	0.431931		153	139.1
Q9BS40	Latexin OS=Homo sapiens GN=LXN PE=1 SV=2	17	3	222	25.7	5.78	405	1.178	0.0696617	80.7	103.8	122.4
Q53HC5	Kelch-like protein 26 OS=Homo sapiens GN=KLHL26 PE=1 SV=2	6	3	615	68.1	6.48	82	1.05	0.350468	295.2	35.7	37.5
Q96QT6	PHD finger protein 12 OS=Homo sapiens GN=PHF12 PE=1 SV=2	3	3	1004	109.6	7.74	121	1.083	0.597758	307.8	28.6	31
O00522	Krev interaction trapped protein 1 OS=Homo sapiens GN=KRIT1 PE=1 SV=2	4	3	736	84.3	8.41	83	1.083	0.281648		121.9	132
P05412	Transcription factor AP-1 OS=Homo sapiens GN=JUN PE=1 SV=2	19	3	331	35.7	8.76	231	0.874	0.209716	218.6	54.3	47.4
Q9P273	Teneurin-3 OS=Homo sapiens GN=TENM3 PE=2 SV=3	3	3	2699	300.8	6.42	108	1.047	0.468414		118	123.6
P07992	DNA excision repair protein ERCC-1 OS=Homo sapiens GN=ERCC1 PE=1 SV=1	11	3	297	32.5	6.25	121	1.048	0.234794		126.7	132.8
Q7L1W4	Volume-regulated anion channel subunit LRRC8D OS=Homo sapiens GN=LRRC8D PE=1 SV=1	3	3	858	98.1	7.72	48	1.276	0.149579	152.3	64.2	81.9
Q9BR77	Coiled-coil domain-containing protein 77 OS=Homo sapiens GN=CCDC77 PE=1 SV=1	11	3	488	57.5	8.72	143	0.861	0.444565		131.7	113.5
Q8TEH3	DENN domain-containing protein 1A OS=Homo sapiens GN=DENND1A PE=1 SV=2	3	3	1009	110.5	6.96	89	0.911	0.967573	219.7	52.6	47.9
Q8TBF4	Zinc finger CCHC-type and RNA-binding motif-containing protein 1 OS=Homo sapiens GN=ZCRB1 PE=1 SV=2	20	3	217	24.6	8.53	130	0.921	0.970896		147.8	136.1
Q9HBL7	Plasminogen receptor (KT) OS=Homo sapiens GN=PLGRKT PE=1 SV=1	19	3	147	17.2	9.58	232	1.045	0.691523	147.1	79.1	82.6
Q9BX95	Sphingosine-1-phosphate phosphatase 1 OS=Homo sapiens GN=SGPP1 PE=1 SV=2	10	3	441	49.1	8.82	275	0.98	0.963501		125.5	123
Q6ZT21	Transmembrane protein with metallophosphoesterase domain OS=Homo sapiens GN=TMPPE PE=2 SV=2	9	3	453	49.4	6.92	167	1.181	0.063922		122.5	144.6
Q8N9Z2	Coiled-coil domain-containing protein 71L OS=Homo sapiens GN=CCDC71L PE=1 SV=2	12	3	235	26.2	11.71	187	1.05	0.753487	196.6	62.8	66
Q6Y1H2	Very-long-chain (3R)-3-hydroxyacyl-CoA dehydratase 2 OS=Homo sapiens GN=HACD2 PE=1 SV=1	13	3	254	28.4	9.55	124	1.079	0.169033		126.8	136.8
Q96BP2	Coiled-coil-helix-coiled-coil-helix domain-containing protein 1 OS=Homo sapiens GN=CHCHD1 PE=1 SV=1	30	3	118	13.5	10.21	286	0.833	0.316794	17.6	149.6	124.7
Q9BV81	ER membrane protein complex subunit 6 OS=Homo sapiens GN=EMC6 PE=1 SV=1	21	3	110	12	10.07	155	0.981	0.408509	102.2	102.1	100.2
P56159	GDNF family receptor alpha-1 OS=Homo sapiens GN=GFRA1 PE=2 SV=2	8	3	465	51.4	7.91	30	1.377	0.391443		102.8	141.6
O94819	Kelch repeat and BTB domain-containing protein 11 OS=Homo sapiens GN=KBTBD11 PE=1 SV=1	8	3	623	65.7	6.07	157	1.132	0.455483		118.7	134.4
Q96EC8	Protein YIPF6 OS=Homo sapiens GN=YIPF6 PE=1 SV=2	9	3	236	26.2	5.64	269	1.253	0.69327		109.7	137.4
Q96RQ1	Endoplasmic reticulum-Golgi intermediate compartment protein 2 OS=Homo sapiens GN=ERGIC2 PE=1 SV=2	8	3	377	42.5	6.77	142	0.973	0.998313	305.3	30.5	29.6
Q9H9Y4	GPN-loop GTPase 2 OS=Homo sapiens GN=GPN2 PE=1 SV=2	16	3	310	34.5	5.25	183	0.973	0.799914	193	66.7	64.9
O75348	V-type proton ATPase subunit G 1 OS=Homo sapiens GN=ATP6V1G1 PE=1 SV=3	21	3	118	13.7	8.79	174	0.898	0.442516	118.6	113.5	101.9
Q8IY47	Kelch repeat and BTB domain-containing protein 2 OS=Homo sapiens GN=KBTBD2 PE=1 SV=2	4	3	623	71.3	5.62	87	1.111	0.398428	301.4	30	33.3
Q86TS9	39S ribosomal protein L52, mitochondrial OS=Homo sapiens GN=MRPL52 PE=1 SV=2	27	3	123	13.7	10.26	123	0.73	0.324987	195.5	89.9	65.6
P62273	40S ribosomal protein S29 OS=Homo sapiens GN=RPS29 PE=1 SV=2	46	3	56	6.7	10.13	618	0.974	0.496757	65.3	117.6	114.5
Q03111	Protein ENL OS=Homo sapiens GN=MLLT1 PE=1 SV=2	6	3	559	62	8.59	143	1.111	0.889082	4.8	133.5	148.3
Q9BRT2	Ubiquinol-cytochrome-c reductase complex assembly factor 2 OS=Homo sapiens GN=UQCC2 PE=1 SV=1	25	3	126	14.9	7.37	378	0.907	0.486449	115.4	111.3	100.9
Q86VV8	Rotatin OS=Homo sapiens GN=RTTN PE=1 SV=3	2	3	2226	248.5	6.7	467	1.006	0.572454		115.1	115.8
Q86Y39	NADH dehydrogenase [ubiquinone] 1 alpha subcomplex subunit 11 OS=Homo sapiens GN=NDUFA11 PE=1 SV=3	35	3	141	14.8	8.72	453	0.84	0.200132	80.3	120.2	100.9
Q86SQ9	Dehydrodolichyl diphosphate synthase complex subunit DHDDS OS=Homo sapiens GN=DHDDS PE=1 SV=3	13	3	333	38.6	8.28	131	0.918	0.874832		145.3	133.4
P51956	Serine/threonine-protein kinase Nek3 OS=Homo sapiens GN=NEK3 PE=1 SV=2	7	3	506	57.7	7.17	207	0.988	0.868218	189.6	66.9	66.1
P30039	Phenazine biosynthesis-like domain-containing protein OS=Homo sapiens GN=PBLD PE=1 SV=2	22	3	288	31.8	6.52	364	1.183	0.32972		135.3	160
Q16563	Synaptophysin-like protein 1 OS=Homo sapiens GN=SYPL1 PE=1 SV=1	13	3	259	28.5	8.43	352	1.035	0.869946	89.3	98.8	102.3
Q8N4C8	Misshapen-like kinase 1 OS=Homo sapiens GN=MINK1 PE=1 SV=2	10	3	1332	149.7	7.85	649	1.12	0.401485		134.1	150.2
Q96DE5	Anaphase-promoting complex subunit 16 OS=Homo sapiens GN=ANAPC16 PE=1 SV=1	38	3	110	11.7	4.97	413	0.937	0.706683	310.6	31.3	29.3
Q9P0R6	GSK3B-interacting protein OS=Homo sapiens GN=GSKIP PE=1 SV=2	24	3	139	15.6	4.48	125	0.903	0.623797		134.4	121.4
Q99622	Protein C10 OS=Homo sapiens GN=C12orf57 PE=1 SV=1	29	3	126	13.2	5.14	229	0.868	0.305444	60.7	104.1	90.3
Q8TBF5	Phosphatidylinositol-glycan biosynthesis class X protein OS=Homo sapiens GN=PIGX PE=2 SV=3	21	3	258	28.8	6.33	299	1.118	0.0806471		134.8	150.6
Q5BJF2	Sigma intracellular receptor 2 OS=Homo sapiens GN=TMEM97 PE=1 SV=1	19	3	176	20.8	9.38	302	1.038	0.639241	27.1	120	124.6
Q9NWS6	Protein FAM118A OS=Homo sapiens GN=FAM118A PE=1 SV=2	14	3	357	40.2	6.09	147	1.444	0.586693	247.6	47.6	68.7
Q9UI43	rRNA methyltransferase 2, mitochondrial OS=Homo sapiens GN=MRM2 PE=1 SV=1	14	3	246	27.4	9.5	92	1.058	0.680798		136.2	144.1
Q9P209	Centrosomal protein of 72 kDa OS=Homo sapiens GN=CEP72 PE=1 SV=2	5	3	647	71.7	6.52	76	0.853	0.034678		135.3	115.4
Q99717	Mothers against decapentaplegic homolog 5 OS=Homo sapiens GN=SMAD5 PE=1 SV=1	30	3	465	52.2	7.71	616	0.963	0.953614	111.4	103.5	99.7
P60468	Protein transport protein Sec61 subunit beta OS=Homo sapiens GN=SEC61B PE=1 SV=2	38	3	96	10	11.56	946	1.11	0.999998	155.1	81	89.9
Q9NVV0	Trimeric intracellular cation channel type B OS=Homo sapiens GN=TMEM38B PE=1 SV=1	12	3	291	32.5	9.06	205	1.128	0.88613	77.2	104.9	118.3
O60783	28S ribosomal protein S14, mitochondrial OS=Homo sapiens GN=MRPS14 PE=1 SV=1	29	3	128	15.1	11.41	906	0.994	0.996886	52.8	119.7	118.9
P55347	Homeobox protein PKNOX1 OS=Homo sapiens GN=PKNOX1 PE=1 SV=3	12	3	436	47.6	4.91	208	0.866	0.934813	141.9	95.9	83.1
O75427	Leucine-rich repeat and calponin homology domain-containing protein 4 OS=Homo sapiens GN=LRCH4 PE=1 SV=2	7	3	683	73.4	8.22	145	1.008	0.949538		131	132
Q9Y575	Ankyrin repeat and SOCS box protein 3 OS=Homo sapiens GN=ASB3 PE=1 SV=1	6	3	518	57.7	6.27	80	0.958	0.824714	72.7	107.4	102.8
Q9BQ04	RNA-binding protein 4B OS=Homo sapiens GN=RBM4B PE=1 SV=1	52	3	359	40.1	6.74	3631	0.984	0.570927		136.5	134.4
Q6RW13	Type-1 angiotensin II receptor-associated protein OS=Homo sapiens GN=AGTRAP PE=1 SV=1	30	3	159	17.4	6.14	137	1.197	0.121401		120.8	144.6
P48730	Casein kinase I isoform delta OS=Homo sapiens GN=CSNK1D PE=1 SV=2	27	3	415	47.3	9.74	530	1	0.99312	171.2	69.2	69.2
Q969H6	Ribonuclease P/MRP protein subunit POP5 OS=Homo sapiens GN=POP5 PE=1 SV=1	24	3	163	18.8	7.27	133	0.779	0.535895		135.7	105.6
Q9NRC1	Suppressor of tumorigenicity 7 protein OS=Homo sapiens GN=ST7 PE=1 SV=1	6	3	585	67.1	7.24	85	0.952	0.880249		129.9	123.7
Q2M2Z5	Centrosomal protein kizuna OS=Homo sapiens GN=KIZ PE=1 SV=2	5	3	673	75.1	5.62	105	1.001	0.953677		140.1	140.2
Q9P086	Mediator of RNA polymerase II transcription subunit 11 OS=Homo sapiens GN=MED11 PE=1 SV=2	40	3	117	13.1	5.96	141	1.166	0.773794		132.6	154.5
Q92624	Amyloid protein-binding protein 2 OS=Homo sapiens GN=APPBP2 PE=1 SV=2	6	3	585	66.8	6.9	94	0.941	0.982856		132.3	124.5
P78537	Biogenesis of lysosome-related organelles complex 1 subunit 1 OS=Homo sapiens GN=BLOC1S1 PE=1 SV=2	18	3	153	17.3	9.33	99	0.818	0.392699	166.9	88.2	72.2
O43791	Speckle-type POZ protein OS=Homo sapiens GN=SPOP PE=1 SV=1	9	3	374	42.1	5.8	68	1.131	0.743405		132.2	149.5
Q8IYU2	E3 ubiquitin-protein ligase HACE1 OS=Homo sapiens GN=HACE1 PE=1 SV=2	6	3	909	102.3	5.92	27	1.14	0.690486		133.8	152.5
Q9Y2D9	Zinc finger protein 652 OS=Homo sapiens GN=ZNF652 PE=1 SV=3	5	3	606	69.7	8.65	33	0.982	0.976356	108.2	94.8	93
Q9Y291	28S ribosomal protein S33, mitochondrial OS=Homo sapiens GN=MRPS33 PE=1 SV=1	36	3	106	12.6	10.11	64	0.883	0.310416		149.3	131.8
P61218	DNA-directed RNA polymerases I, II, and III subunit RPABC2 OS=Homo sapiens GN=POLR2F PE=1 SV=1	42	3	127	14.5	4.22	217	1.337	0.589526		125.3	167.6
Q9H4P4	E3 ubiquitin-protein ligase NRDP1 OS=Homo sapiens GN=RNF41 PE=1 SV=2	12	3	317	35.9	6.14	191	1.039	0.56375	137.8	85	88.3
Q14686	Nuclear receptor coactivator 6 OS=Homo sapiens GN=NCOA6 PE=1 SV=3	1	3	2063	219	9.36	141	1.005	0.831386	212.1	66.1	66.5
A8MVW0	Protein FAM171A2 OS=Homo sapiens GN=FAM171A2 PE=1 SV=1	5	3	826	87.4	8.05	135	0.777	0.266637		163.1	126.7
Q15041	ADP-ribosylation factor-like protein 6-interacting protein 1 OS=Homo sapiens GN=ARL6IP1 PE=1 SV=2	23	3	203	23.3	9.32	257	0.886	0.236917	94.7	110.4	97.8
Q93062	RNA-binding protein with multiple splicing OS=Homo sapiens GN=RBPMS PE=1 SV=1	22	3	196	21.8	8.07	184	0.783	0.0791023	196.5	76.4	59.9
P23434	Glycine cleavage system H protein, mitochondrial OS=Homo sapiens GN=GCSH PE=1 SV=2	39	3	173	18.9	4.88	939	1.252	0.917788	121	89.7	112.4
Q96B54	Zinc finger protein 428 OS=Homo sapiens GN=ZNF428 PE=1 SV=2	24	3	188	20.5	4.17	718	1.066	0.883108	152.5	69.8	74.4
O75925	E3 SUMO-protein ligase PIAS1 OS=Homo sapiens GN=PIAS1 PE=1 SV=2	10	3	651	71.8	7.3	225	1.016	0.9985		144.8	147.2
Q8NHZ8	Anaphase-promoting complex subunit CDC26 OS=Homo sapiens GN=CDC26 PE=1 SV=1	33	3	85	9.8	6.81	239	1.091	0.999281		140.5	153.3
Q9H4G4	Golgi-associated plant pathogenesis-related protein 1 OS=Homo sapiens GN=GLIPR2 PE=1 SV=3	28	3	154	17.2	9.41	278	1.008	0.911876		128.3	129.4
Q9H2V7	Protein spinster homolog 1 OS=Homo sapiens GN=SPNS1 PE=1 SV=1	8	3	528	56.6	6.64	211	1.024	0.671234		138.5	141.9
Q9P0K8	Forkhead box protein J2 OS=Homo sapiens GN=FOXJ2 PE=1 SV=1	9	3	574	62.4	6.7	148	1.084	0.999879		133.4	144.6
Q6DCA0	AMMECR1-like protein OS=Homo sapiens GN=AMMECR1L PE=1 SV=1	16	3	310	34.5	8.98	169	1.04	0.856144		134.9	140.3
Q9UM00	Calcium load-activated calcium channel OS=Homo sapiens GN=TMCO1 PE=1 SV=1	17	3	188	21.2	9.74	376	1	0.582591	79.1	103.9	103.9
Q86XN8	RNA-binding protein MEX3D OS=Homo sapiens GN=MEX3D PE=1 SV=3	8	3	651	64.8	5.35	157	0.914	0.559276		148.2	135.4
O00488	Zinc finger protein 593 OS=Homo sapiens GN=ZNF593 PE=1 SV=2	31	3	134	15.2	9.82	133	0.801	0.218476		149.2	119.6
Q6ZVF9	G protein-regulated inducer of neurite outgrowth 3 OS=Homo sapiens GN=GPRIN3 PE=2 SV=2	6	3	776	82.4	7.56	45	1.025	0.892214		147.4	151.1
Q9Y605	MORF4 family-associated protein 1 OS=Homo sapiens GN=MRFAP1 PE=1 SV=1	35	3	127	14.6	4.7	557	0.846	0.84057		158.3	133.9
Q99643	Succinate dehydrogenase cytochrome b560 subunit, mitochondrial OS=Homo sapiens GN=SDHC PE=1 SV=1	22	3	169	18.6	9.69	362	1.004	0.976671	175.7	77.5	77.8
Q5T0D9	Tumor protein p63-regulated gene 1-like protein OS=Homo sapiens GN=TPRG1L PE=1 SV=1	15	3	272	30.2	7.34	46	1.094	0.677016	216.3	56.6	61.9
Q9Y5V0	Zinc finger protein 706 OS=Homo sapiens GN=ZNF706 PE=1 SV=1	39	3	76	8.5	10.01	742	1.018	0.999305		143	145.6
Q92551	Inositol hexakisphosphate kinase 1 OS=Homo sapiens GN=IP6K1 PE=1 SV=3	7	3	441	50.2	7.24	214	1.036	0.984943		136.9	141.8
O43924	Retinal rod rhodopsin-sensitive cGMP 3',5'-cyclic phosphodiesterase subunit delta OS=Homo sapiens GN=PDE6D PE=1 SV=1	29	3	150	17.4	5.67	783	0.978	0.334433	166.5	80.3	78.5
Q9H0M0	NEDD4-like E3 ubiquitin-protein ligase WWP1 OS=Homo sapiens GN=WWP1 PE=1 SV=1	4	3	922	105.1	5.9	19	0.997	0.888722		139.8	139.3
Q9H3R5	Centromere protein H OS=Homo sapiens GN=CENPH PE=1 SV=1	19	3	247	28.5	5.29	173	0.932	0.989064		144.7	134.9
Q9NYJ1	Cytochrome c oxidase assembly factor 4 homolog, mitochondrial OS=Homo sapiens GN=COA4 PE=1 SV=2	38	3	87	10.1	6.04	1024	1.213	0.999617	79.2	101.8	123.6
O75414	Nucleoside diphosphate kinase 6 OS=Homo sapiens GN=NME6 PE=1 SV=3	12	3	186	21.1	8.32	28	1.082	0.528161	218.9	61.1	66.1
Q8IWP9	Coiled-coil domain-containing protein 28A OS=Homo sapiens GN=CCDC28A PE=1 SV=1	15	3	274	30.3	9.25	81	0.883	0.6087	277.5	48.2	42.6
P27544	Ceramide synthase 1 OS=Homo sapiens GN=CERS1 PE=1 SV=1	10	3	350	39.5	9.04	152	1.487	0.0382737	74.8	95.1	141.5
O00628	Peroxisomal targeting signal 2 receptor OS=Homo sapiens GN=PEX7 PE=1 SV=1	12	3	323	35.9	5.73	146	0.959	0.959025		131.8	126.4
Q9H4Z3	Phosphorylated CTD-interacting factor 1 OS=Homo sapiens GN=PCIF1 PE=1 SV=1	7	3	704	80.6	7.42	146	1.089	0.203392		127.1	138.4
Q86WT1	Tetratricopeptide repeat protein 30A OS=Homo sapiens GN=TTC30A PE=2 SV=3	7	3	665	76.1	5.2	106	1.294	0.574576		112	144.9
Q15651	High mobility group nucleosome-binding domain-containing protein 3 OS=Homo sapiens GN=HMGN3 PE=1 SV=2	21	3	99	10.7	9.66	468	1.147	0.998225	49.9	124	142.3
Q9BV19	Uncharacterized protein C1orf50 OS=Homo sapiens GN=C1orf50 PE=1 SV=2	24	3	199	21.9	5.88	316	1.177	0.834062		109.9	129.3
Q86SX6	Glutaredoxin-related protein 5, mitochondrial OS=Homo sapiens GN=GLRX5 PE=1 SV=2	28	3	157	16.6	6.79	1187	1.034	0.824152	118.1	94.7	97.9
Q96JQ2	Calmin OS=Homo sapiens GN=CLMN PE=1 SV=1	6	3	1002	111.6	4.94	94	1.074	0.234053		126.2	135.5
P47224	Guanine nucleotide exchange factor MSS4 OS=Homo sapiens GN=RABIF PE=1 SV=2	23	3	123	13.8	5.52	18	1.138	0.993279	232.9	48.3	54.9
Q96AX9	E3 ubiquitin-protein ligase MIB2 OS=Homo sapiens GN=MIB2 PE=1 SV=3	5	3	1013	109.9	8.44	135	1.04	0.975581		133.9	139.2
P07902	Galactose-1-phosphate uridylyltransferase OS=Homo sapiens GN=GALT PE=1 SV=3	12	3	379	43.3	6.99	179	0.827	0.501283	391.1	3	2.5
Q9Y6Q9	Nuclear receptor coactivator 3 OS=Homo sapiens GN=NCOA3 PE=1 SV=1	3	3	1424	155.2	7.47	75	1.084	0.998223		133.1	144.3
Q9Y2F5	Little elongation complex subunit 1 OS=Homo sapiens GN=ICE1 PE=1 SV=5	1	3	2266	247.7	5.48	106	1.024	0.923222		136.3	139.6
Q32NB8	CDP-diacylglycerol--glycerol-3-phosphate 3-phosphatidyltransferase, mitochondrial OS=Homo sapiens GN=PGS1 PE=2 SV=1	10	3	556	62.7	8.9	223	0.92	0.99049		149.3	137.4
P48436	Transcription factor SOX-9 OS=Homo sapiens GN=SOX9 PE=1 SV=1	6	3	509	56.1	6.81	62	0.819	0.0267022	208.6	69.4	56.8
P48431	Transcription factor SOX-2 OS=Homo sapiens GN=SOX2 PE=1 SV=1	7	3	317	34.3	9.74	34	1.073	0.99959	175.1	65.5	70.4
Q9H330	Transmembrane protein 245 OS=Homo sapiens GN=TMEM245 PE=1 SV=2	4	3	911	100.9	8.87	593	1.112	0.237112	78.8	100.4	111.6
Q14592	Zinc finger protein 460 OS=Homo sapiens GN=ZNF460 PE=1 SV=2	8	3	562	63.6	7.01	132	1.003	0.943945		130.2	130.5
O00499	Myc box-dependent-interacting protein 1 OS=Homo sapiens GN=BIN1 PE=1 SV=1	4	3	593	64.7	5.06	49	0.585	0.302091		191.9	112.3
P61009	Signal peptidase complex subunit 3 OS=Homo sapiens GN=SPCS3 PE=1 SV=1	18	3	180	20.3	8.62	592	1.012	0.713354	98	99.1	100.2
Q9NTG7	NAD-dependent protein deacetylase sirtuin-3, mitochondrial OS=Homo sapiens GN=SIRT3 PE=1 SV=2	10	3	399	43.5	8.7	126	0.898	0.708062	42.4	118.9	106.7
B3KU38	IQCJ-SCHIP1 readthrough transcript protein OS=Homo sapiens GN=IQCJ-SCHIP1 PE=1 SV=2	4	3	563	62.2	5.21	70	0.95	0.523205	200.8	69.3	65.8
Q14207	Protein NPAT OS=Homo sapiens GN=NPAT PE=1 SV=3	2	3	1427	154.2	5.88	66	0.918	0.466892	287.6	39.5	36.3
Q9Y366	Intraflagellar transport protein 52 homolog OS=Homo sapiens GN=IFT52 PE=1 SV=3	9	3	437	49.7	5.26	284	1.038	0.889417	217.2	59.1	61.4
Q96L93	Kinesin-like protein KIF16B OS=Homo sapiens GN=KIF16B PE=1 SV=2	4	3	1317	151.9	6.16	195	1.109	0.616453		120.1	133.1
P00167	Cytochrome b5 OS=Homo sapiens GN=CYB5A PE=1 SV=2	27	3	134	15.3	4.96	372	1.044	0.98882	162.1	72.9	76.2
Q9NPA3	Mid1-interacting protein 1 OS=Homo sapiens GN=MID1IP1 PE=1 SV=1	23	3	183	20.2	5.5	166	0.917	0.465628	190.2	74.1	67.9
Q8WUW1	Protein BRICK1 OS=Homo sapiens GN=BRK1 PE=1 SV=1	35	3	75	8.7	5.45	219	0.792	0.735648		163.2	129.3
Q92685	Dol-P-Man:Man(5)GlcNAc(2)-PP-Dol alpha-1,3-mannosyltransferase OS=Homo sapiens GN=ALG3 PE=1 SV=1	7	3	438	50.1	9.44	347	1.188	0.737135		131.5	156.3
Q8N371	JmjC domain-containing protein 5 OS=Homo sapiens GN=KDM8 PE=1 SV=1	11	3	416	47.2	5.8	167	1.058	0.662558		131.9	139.6
Q96LI5	CCR4-NOT transcription complex subunit 6-like OS=Homo sapiens GN=CNOT6L PE=1 SV=2	11	3	555	63	6.74	191	0.912	0.914765		154.4	140.9
Q9UHA3	Probable ribosome biogenesis protein RLP24 OS=Homo sapiens GN=RSL24D1 PE=1 SV=1	17	3	163	19.6	9.98	279	0.814	0.160159	259.8	51.8	42.1
Q08117	Amino-terminal enhancer of split OS=Homo sapiens GN=AES PE=1 SV=4	24	3	197	22	6.37	145	1.15	0.28563	117.3	85.4	98.3
P16104	Histone H2AX OS=Homo sapiens GN=H2AFX PE=1 SV=2	28	3	143	15.1	10.74	4352	1.054	0.978947	216.6	62.5	65.8
Q8NBW4	Sodium-coupled neutral amino acid transporter 9 OS=Homo sapiens GN=SLC38A9 PE=1 SV=2	9	3	561	63.7	7.68	149	0.881	0.315215	31.1	119.5	105.2
Q9UNN8	Endothelial protein C receptor OS=Homo sapiens GN=PROCR PE=1 SV=1	14	3	238	26.7	7.18	189	0.806	0.655481		139.7	112.6
Q8NEW0	Zinc transporter 7 OS=Homo sapiens GN=SLC30A7 PE=2 SV=1	9	3	376	41.6	6.95	251	1.138	0.472649	34.5	119.3	135.8
A6NCE7	Microtubule-associated proteins 1A/1B light chain 3 beta 2 OS=Homo sapiens GN=MAP1LC3B2 PE=2 SV=1	22	3	125	14.6	8.68	181	0.853	0.78457	131.8	104.2	88.9
P62875	DNA-directed RNA polymerases I, II, and III subunit RPABC5 OS=Homo sapiens GN=POLR2L PE=1 SV=1	66	3	67	7.6	7.77	179	0.898	0.980655	35	141.7	127.3
Q9NPE3	H/ACA ribonucleoprotein complex subunit 3 OS=Homo sapiens GN=NOP10 PE=1 SV=1	58	3	64	7.7	9.99	364	0.743	0.767349	128.1	116.9	86.8
P07108	Acyl-CoA-binding protein OS=Homo sapiens GN=DBI PE=1 SV=2	51	3	87	10	6.57	302	0.996	0.618238	89.8	107.4	107
P0CG12	Chromosome transmission fidelity protein 8 homolog isoform 2 OS=Homo sapiens GN=CHTF8 PE=1 SV=1	7	3	524	51.4	12.41	197	1.096	0.997342		128.3	140.6
Q8WY22	BRI3-binding protein OS=Homo sapiens GN=BRI3BP PE=1 SV=1	17	3	251	27.8	9.44	678	1.046	0.889264	53.4	104.6	109.4
P12236	ADP/ATP translocase 3 OS=Homo sapiens GN=SLC25A6 PE=1 SV=4	64	3	298	32.8	9.74	9027	0.697	0.65077	147.9	90.9	63.4
Q5JWR5	Protein dopey-1 OS=Homo sapiens GN=DOPEY1 PE=2 SV=1	2	3	2465	277.2	6.29	168	0.95	0.940289		134.6	127.8
Q9UFG5	UPF0449 protein C19orf25 OS=Homo sapiens GN=C19orf25 PE=1 SV=2	33	3	118	12.9	5.07	69	1.038	0.915123	166.7	79.5	82.5
P42677	40S ribosomal protein S27 OS=Homo sapiens GN=RPS27 PE=1 SV=3	42	3	84	9.5	9.45	2807	0.931	0.979335	64.8	110.7	103.1
Q13009	T-lymphoma invasion and metastasis-inducing protein 1 OS=Homo sapiens GN=TIAM1 PE=1 SV=2	2	3	1591	177.4	6.61	129	0.998	0.977336		140.1	139.8
P48454	Serine/threonine-protein phosphatase 2B catalytic subunit gamma isoform OS=Homo sapiens GN=PPP3CC PE=1 SV=3	13	3	512	58.1	6.98	605	1.141	0.0718061	158.5	78.6	89.7
P02538	Keratin, type II cytoskeletal 6A OS=Homo sapiens GN=KRT6A PE=1 SV=3	48	3	564	60	8	2318	0.952	0.964569		132.8	126.3
Q5T1Q4	Solute carrier family 35 member F1 OS=Homo sapiens GN=SLC35F1 PE=2 SV=2	13	3	408	45.3	7.43	143	1.591	0.575634	197.5	56.9	90.5
P03915	NADH-ubiquinone oxidoreductase chain 5 OS=Homo sapiens GN=MT-ND5 PE=1 SV=2	5	3	603	67	9.03	279	0.977	0.999913	105.5	102.8	100.4
Q15800	Methylsterol monooxygenase 1 OS=Homo sapiens GN=MSMO1 PE=1 SV=1	13	3	293	35.2	7.23	171	1.029	0.996747	161.8	79.6	81.9
Q9Y287	Integral membrane protein 2B OS=Homo sapiens GN=ITM2B PE=1 SV=1	24	3	266	30.3	5.14	165	0.863	0.861329		121.1	104.5
Q8N0X4	Citramalyl-CoA lyase, mitochondrial OS=Homo sapiens GN=CLYBL PE=1 SV=2	11	3	340	37.3	8.73	125	0.871	0.211176	203.9	70.1	61.1
Q08AE8	Protein spire homolog 1 OS=Homo sapiens GN=SPIRE1 PE=1 SV=3	4	3	756	85.5	8.62	144	1.069	0.744346		132.4	141.5
O00512	B-cell CLL/lymphoma 9 protein OS=Homo sapiens GN=BCL9 PE=1 SV=4	3	3	1426	149.2	8.91	174	1.059	0.967072		131.2	138.9
O60927	Protein phosphatase 1 regulatory subunit 11 OS=Homo sapiens GN=PPP1R11 PE=1 SV=1	29	3	126	13.9	7.01	202	0.945	0.502116		120.2	113.5
Q9UN70	Protocadherin gamma-C3 OS=Homo sapiens GN=PCDHGC3 PE=1 SV=1	5	3	934	101	5.21	124	1.124	0.223064		126.3	141.9
Q86WP2	Vasculin OS=Homo sapiens GN=GPBP1 PE=1 SV=1	7	3	473	53.3	7.05	127	1	0.895		127.4	127.4
Q9UH03	Neuronal-specific septin-3 OS=Homo sapiens GN=SEPT3 PE=1 SV=3	11	3	358	40.7	7.2	158	1.41	0.30281	96	91.7	129.3
Q8NEZ4	Histone-lysine N-methyltransferase 2C OS=Homo sapiens GN=KMT2C PE=1 SV=3	0	3	4911	541	6.49	97	0.833	0.488056	69.9	122.6	102.1
Q9BV29	Coiled-coil domain-containing protein 32 OS=Homo sapiens GN=CCDC32 PE=1 SV=2	37	3	185	20.6	4.53	300	0.942	0.350311	103.4	99.7	93.9
Q8N5W9	Refilin-B OS=Homo sapiens GN=RFLNB PE=1 SV=1	27	3	214	22.9	5.44	293	1.406	0.268426		120.8	169.8
Q8WVD3	E3 ubiquitin-protein ligase RNF138 OS=Homo sapiens GN=RNF138 PE=1 SV=1	12	3	245	28.2	6.93	152	1.118	0.888572		130.8	146.3
P04114	Apolipoprotein B-100 OS=Homo sapiens GN=APOB PE=1 SV=2	1	3	4563	515.3	7.05	75	0.857	0.966741		152.2	130.4
P61254	60S ribosomal protein L26 OS=Homo sapiens GN=RPL26 PE=1 SV=1	52	3	145	17.2	10.55	3100	0.67	0.328544	129.1	112.2	75.1
Q13541	Eukaryotic translation initiation factor 4E-binding protein 1 OS=Homo sapiens GN=EIF4EBP1 PE=1 SV=3	33	3	118	12.6	5.48	535	1.062	0.68162		129.8	137.9
P0DI81	Trafficking protein particle complex subunit 2 OS=Homo sapiens GN=TRAPPC2 PE=1 SV=1	24	3	140	16.4	6.52	93	0.878	0.593723		135	118.5
Q5T011	KICSTOR complex protein SZT2 OS=Homo sapiens GN=SZT2 PE=1 SV=3	1	3	3432	377.8	6.27	83	1.014	0.996508		132.6	134.5
P08582	Melanotransferrin OS=Homo sapiens GN=MELTF PE=1 SV=2	8	3	738	80.2	5.94	206	1.353	0.382468		127.2	172.1
Q9UBU6	Protein FAM8A1 OS=Homo sapiens GN=FAM8A1 PE=1 SV=1	12	3	413	44.1	7.21	129	0.99	0.999476		131.4	130.1
Q92604	Acyl-CoA:lysophosphatidylglycerol acyltransferase 1 OS=Homo sapiens GN=LPGAT1 PE=1 SV=1	9	3	370	43.1	8.92	300	0.988	0.633864	58.7	112.6	111.2
P29320	Ephrin type-A receptor 3 OS=Homo sapiens GN=EPHA3 PE=1 SV=2	6	3	983	110.1	6.76	205	1.204	0.380409		117.2	141.2
Q9H0E3	Histone deacetylase complex subunit SAP130 OS=Homo sapiens GN=SAP130 PE=1 SV=1	3	3	1048	110.3	9.83	75	0.96	0.932632		145.3	139.5
Q9P246	Stromal interaction molecule 2 OS=Homo sapiens GN=STIM2 PE=1 SV=2	8	3	746	83.9	6.76	210	0.824	0.518227		151.4	124.7
P63167	Dynein light chain 1, cytoplasmic OS=Homo sapiens GN=DYNLL1 PE=1 SV=1	64	3	89	10.4	7.4	4070	0.91	0.927937	67.5	115.1	104.8
Q9Y6M4	Casein kinase I isoform gamma-3 OS=Homo sapiens GN=CSNK1G3 PE=1 SV=2	21	3	447	51.4	9.22	481	0.936	0.684078		136.3	127.6
Q9H840	Gem-associated protein 7 OS=Homo sapiens GN=GEMIN7 PE=1 SV=1	29	3	131	14.5	7.4	308	1.057	0.461778		138	145.8
P0C0S5	Histone H2A.Z OS=Homo sapiens GN=H2AFZ PE=1 SV=2	31	3	128	13.5	10.58	5276	1.211	0.864286	110	97.5	118.1
Q13370	cGMP-inhibited 3',5'-cyclic phosphodiesterase B OS=Homo sapiens GN=PDE3B PE=1 SV=2	4	3	1112	124.3	5.91	81	1.146	0.592337	193.3	65.5	75.1
Q16206	Ecto-NOX disulfide-thiol exchanger 2 OS=Homo sapiens GN=ENOX2 PE=1 SV=2	4	3	610	70	5.95	31	1.089	0.449752	179.7	70.9	77.3
P52435	DNA-directed RNA polymerase II subunit RPB11-a OS=Homo sapiens GN=POLR2J PE=1 SV=1	26	3	117	13.3	5.86	165	1.04	0.921035	197.8	68.3	71
Q9UKU7	Isobutyryl-CoA dehydrogenase, mitochondrial OS=Homo sapiens GN=ACAD8 PE=1 SV=1	7	3	415	45	7.85	74	1.031	0.980267		129.1	133.1
Q7Z6B7	SLIT-ROBO Rho GTPase-activating protein 1 OS=Homo sapiens GN=SRGAP1 PE=1 SV=1	6	3	1085	124.2	6.83	284	1.173	0.435189		126.8	148.7
A6NGB9	WAS/WASL-interacting protein family member 3 OS=Homo sapiens GN=WIPF3 PE=1 SV=4	7	3	483	49.4	10.15	99	1.1	0.999663	189.1	63	69.3
Q8NC54	Keratinocyte-associated transmembrane protein 2 OS=Homo sapiens GN=KCT2 PE=1 SV=2	11	3	265	29.2	5.08	456	1.162	0.991298		113	131.3
Q9NW81	Distal membrane-arm assembly complex protein 2 OS=Homo sapiens GN=DMAC2 PE=1 SV=3	16	3	257	29.2	6.43	90	0.99	0.995097		135.1	133.7
P05204	Non-histone chromosomal protein HMG-17 OS=Homo sapiens GN=HMGN2 PE=1 SV=3	38	3	90	9.4	9.99	832	1.665	0.644023	263.5	37.7	62.7
Q9NT22	EMILIN-3 OS=Homo sapiens GN=EMILIN3 PE=1 SV=2	6	3	766	82.6	7.72	42	1.048	0.930168		130.6	136.9
Q9ULH7	MKL/myocardin-like protein 2 OS=Homo sapiens GN=MKL2 PE=1 SV=3	4	3	1088	118.1	6.28	101	0.944	0.263535		136.1	128.5
Q9HCL2	Glycerol-3-phosphate acyltransferase 1, mitochondrial OS=Homo sapiens GN=GPAM PE=1 SV=3	6	3	828	93.7	7.74	120	1.032	0.951981		128.4	132.5
O94806	Serine/threonine-protein kinase D3 OS=Homo sapiens GN=PRKD3 PE=1 SV=1	7	3	890	100.4	6.87	301	1.235	0.0209695		121.4	149.8
Q9ULF5	Zinc transporter ZIP10 OS=Homo sapiens GN=SLC39A10 PE=1 SV=2	5	3	831	94.1	6.76	95	1.075	0.965041	231.7	55.4	59.5
Q8WYB5	Histone acetyltransferase KAT6B OS=Homo sapiens GN=KAT6B PE=1 SV=3	2	3	2073	231.2	5.96	119	1.036	0.926838		133.4	138.3
Q8NCC3	Group XV phospholipase A2 OS=Homo sapiens GN=PLA2G15 PE=1 SV=2	7	3	412	46.6	6.73	98	1.064	0.685281	112.6	92.5	98.4
Q6DD87	Zinc finger protein 787 OS=Homo sapiens GN=ZNF787 PE=1 SV=3	10	3	383	40.5	7.84	392	0.986	0.846298		126.3	124.6
Q9BXV9	EKC/KEOPS complex subunit GON7 OS=Homo sapiens GN=GON7 PE=1 SV=2	53	3	100	10.9	4.27	444	1.029	0.833643		133.3	137.1
Q7L590	Protein MCM10 homolog OS=Homo sapiens GN=MCM10 PE=1 SV=2	3	3	875	98.1	8.75	53	1.085	0.427349		128	138.8
Q86TM6	E3 ubiquitin-protein ligase synoviolin OS=Homo sapiens GN=SYVN1 PE=1 SV=2	4	3	617	67.6	6.95	98	1.147	0.291876		123.6	141.7
Q5TC84	Opioid growth factor receptor-like protein 1 OS=Homo sapiens GN=OGFRL1 PE=2 SV=1	10	3	451	51.2	6.13	49	1.175	0.944823	186.4	62.2	73.1
Q92626	Peroxidasin homolog OS=Homo sapiens GN=PXDN PE=1 SV=2	4	3	1479	165.2	7.17	142	1.215	0.430483		131.5	159.8
O15217	Glutathione S-transferase A4 OS=Homo sapiens GN=GSTA4 PE=1 SV=1	12	3	222	25.7	8.27	73	0.814	0.594152		146.2	118.9
Q13795	ADP-ribosylation factor-related protein 1 OS=Homo sapiens GN=ARFRP1 PE=1 SV=1	15	3	201	22.6	7.56	95	1.045	0.849975		126.6	132.2
Q96AJ9	Vesicle transport through interaction with t-SNAREs homolog 1A OS=Homo sapiens GN=VTI1A PE=1 SV=2	15	3	217	25.2	6.4	138	1.075	0.895696		131.3	141.1
Q96KC2	ADP-ribosylation factor-like protein 5B OS=Homo sapiens GN=ARL5B PE=1 SV=1	16	3	179	20.4	6.52	105	0.999	0.992551	90.2	100.1	100.1
Q1L5Z9	LON peptidase N-terminal domain and RING finger protein 2 OS=Homo sapiens GN=LONRF2 PE=2 SV=3	6	3	754	83.6	5.9	115	0.881	0.572309	212.2	70	61.7
O60291	E3 ubiquitin-protein ligase MGRN1 OS=Homo sapiens GN=MGRN1 PE=1 SV=2	8	3	552	60.7	5.15	37	0.843	0.79341	285	40	33.7
P10589	COUP transcription factor 1 OS=Homo sapiens GN=NR2F1 PE=1 SV=1	24	3	423	46.1	8.25	464	1.071	0.23577		129	138.2
P13498	Cytochrome b-245 light chain OS=Homo sapiens GN=CYBA PE=1 SV=3	16	3	195	21	9.54	106	0.78	0.21416	116.6	106.6	83.2
Q6NS38	DNA oxidative demethylase ALKBH2 OS=Homo sapiens GN=ALKBH2 PE=1 SV=1	12	3	261	29.3	9.66	143	1.331	0.711064		111.2	148
Q8NCJ5	SPRY domain-containing protein 3 OS=Homo sapiens GN=SPRYD3 PE=1 SV=2	8	3	442	49.7	6.16	79	0.904	0.801292		148	133.7
Q7Z6L1	Tectonin beta-propeller repeat-containing protein 1 OS=Homo sapiens GN=TECPR1 PE=1 SV=1	3	3	1165	129.6	6.24	92	1.09	0.872573		121	131.9
Q8TAK5	GA-binding protein subunit beta-2 OS=Homo sapiens GN=GABPB2 PE=1 SV=1	9	3	448	48.6	5.26	52	0.908	0.841657		132.8	120.5
P05549	Transcription factor AP-2-alpha OS=Homo sapiens GN=TFAP2A PE=1 SV=1	7	3	437	48	8.02	73	0.969	0.933147		129.4	125.5
Q6ZSJ8	Uncharacterized protein C1orf122 OS=Homo sapiens GN=C1orf122 PE=4 SV=2	39	3	110	11.5	6.73	387	0.955	0.868153	69.7	106.2	101.3
Q96MX3	Zinc finger protein 48 OS=Homo sapiens GN=ZNF48 PE=1 SV=2	9	3	618	67.8	9.36	36	0.913	0.834012		141.9	129.6
Q86X95	Corepressor interacting with RBPJ 1 OS=Homo sapiens GN=CIR1 PE=1 SV=1	6	3	450	52.3	9.86	46	0.91	0.809231		143.1	130.3
P43307	Translocon-associated protein subunit alpha OS=Homo sapiens GN=SSR1 PE=1 SV=3	18	3	286	32.2	4.49	2972	0.96	0.500867	132.3	89.5	85.9
Q9P0T7	Transmembrane protein 9 OS=Homo sapiens GN=TMEM9 PE=1 SV=1	22	3	183	20.6	6.65	241	0.988	0.542201	236	54.1	53.4
P35052	Glypican-1 OS=Homo sapiens GN=GPC1 PE=1 SV=2	7	3	558	61.6	7.3	107	1.186	0.731334		127.4	151.1
P04908	Histone H2A type 1-B/E OS=Homo sapiens GN=HIST1H2AB PE=1 SV=2	41	3	130	14.1	11.05	3775	1.128	0.702252	88.8	101	113.9
Q9Y5N5	HemK methyltransferase family member 2 OS=Homo sapiens GN=N6AMT1 PE=1 SV=4	14	3	214	22.9	5.11	173	0.979	0.488561		134.2	131.3
Q13641	Trophoblast glycoprotein OS=Homo sapiens GN=TPBG PE=1 SV=1	10	3	420	46	6.83	232	1.062	0.842863	32.7	103.1	109.5
Q02446	Transcription factor Sp4 OS=Homo sapiens GN=SP4 PE=1 SV=2	5	3	784	81.9	7.05	109	1.025	0.886827		132.6	135.9
Q96FJ2	Dynein light chain 2, cytoplasmic OS=Homo sapiens GN=DYNLL2 PE=1 SV=1	64	3	89	10.3	7.37	1128	0.992	0.999877	44.9	125.1	124
Q9BQI3	Eukaryotic translation initiation factor 2-alpha kinase 1 OS=Homo sapiens GN=EIF2AK1 PE=1 SV=2	5	3	630	71.1	5.99	71	1.021	0.530129	118.7	92.3	94.3
Q7Z7F7	39S ribosomal protein L55, mitochondrial OS=Homo sapiens GN=MRPL55 PE=1 SV=1	24	3	128	15.1	11.15	66	1.133	0.726959		130.4	147.7
Q15170	Transcription elongation factor A protein-like 1 OS=Homo sapiens GN=TCEAL1 PE=1 SV=2	17	3	157	18.3	11.21	99	1.181	0.994643		101.8	120.2
Q9UHJ3	Scm-like with four MBT domains protein 1 OS=Homo sapiens GN=SFMBT1 PE=1 SV=2	4	3	866	98.1	6.21	73	1.143	0.224548		131	149.7
Q12840	Kinesin heavy chain isoform 5A OS=Homo sapiens GN=KIF5A PE=1 SV=2	16	3	1032	117.3	5.9	2351	1.113	0.686853		121.5	135.2
P22392	Nucleoside diphosphate kinase B OS=Homo sapiens GN=NME2 PE=1 SV=1	84	3	152	17.3	8.41	11510	1.21	0.988607	183	66.9	80.9
Q5TB80	Centrosomal protein of 162 kDa OS=Homo sapiens GN=CEP162 PE=1 SV=2	2	3	1403	161.8	5.47	31	0.94	0.91118		137.7	129.5
Q15788	Nuclear receptor coactivator 1 OS=Homo sapiens GN=NCOA1 PE=1 SV=3	2	3	1441	156.7	6.2	178	1.011	0.959109		135	136.5
Q9NQV6	PR domain zinc finger protein 10 OS=Homo sapiens GN=PRDM10 PE=1 SV=3	3	3	1147	130.1	6.74	68	1.298	0.530925	207.4	59.5	77.3
Q8NCF5	NFATC2-interacting protein OS=Homo sapiens GN=NFATC2IP PE=1 SV=1	14	3	419	45.8	6.6	107	0.839	0.59937		141.8	118.9
O15116	U6 snRNA-associated Sm-like protein LSm1 OS=Homo sapiens GN=LSM1 PE=1 SV=1	23	3	133	15.2	5.22	156	0.688	0.357285	155.1	103	70.9
Q86YD1	Prostate tumor-overexpressed gene 1 protein OS=Homo sapiens GN=PTOV1 PE=1 SV=1	10	3	416	46.8	10.54	162	0.935	0.994723		136	127.1
Q6UUV7	CREB-regulated transcription coactivator 3 OS=Homo sapiens GN=CRTC3 PE=1 SV=2	9	3	619	66.9	6.84	98	1.085	0.654498		131	142.2
P69849	Nodal modulator 3 OS=Homo sapiens GN=NOMO3 PE=3 SV=2	51	3	1222	134	5.67	6781	0.996	0.789977	130.7	88.8	88.5
Q96B36	Proline-rich AKT1 substrate 1 OS=Homo sapiens GN=AKT1S1 PE=1 SV=1	17	3	256	27.4	4.75	107	0.895	0.293025	80.6	105.8	94.8
Q9NRW3	DNA dC->dU-editing enzyme APOBEC-3C OS=Homo sapiens GN=APOBEC3C PE=1 SV=2	25	3	190	22.8	7.59	246	0.966	0.921729	184.7	74.5	71.9
Q9UNA1	Rho GTPase-activating protein 26 OS=Homo sapiens GN=ARHGAP26 PE=1 SV=1	6	3	814	92.2	6.64	47	0.775	0.60549		141.6	109.8
Q9NVJ2	ADP-ribosylation factor-like protein 8B OS=Homo sapiens GN=ARL8B PE=1 SV=1	50	3	186	21.5	8.43	1130	1.2	0.876827	74.4	97.8	117.4
P56211	cAMP-regulated phosphoprotein 19 OS=Homo sapiens GN=ARPP19 PE=1 SV=2	33	3	112	12.3	9.09	1653	1.199	0.951967	68.8	94.3	113
P56381	ATP synthase subunit epsilon, mitochondrial OS=Homo sapiens GN=ATP5E PE=1 SV=2	43	3	51	5.8	9.92	243	0.959	0.999188	71.8	115.6	110.9
Q53S33	BolA-like protein 3 OS=Homo sapiens GN=BOLA3 PE=1 SV=1	22	3	107	12.1	9.64	118	1.217	0.944203		121.7	148.1
Q9Y297	F-box/WD repeat-containing protein 1A OS=Homo sapiens GN=BTRC PE=1 SV=1	21	3	605	68.8	7.96	571	0.947	0.837506		139.3	131.9
Q9NSG2	Uncharacterized protein C1orf112 OS=Homo sapiens GN=C1orf112 PE=1 SV=1	4	3	853	96.5	6	212	1.105	0.860144		121.9	134.6
Q8N5G0	Small integral membrane protein 20 OS=Homo sapiens GN=SMIM20 PE=1 SV=3	43	3	67	7.7	9.86	60	0.842	0.345896		148.2	124.8
Q7Z6I8	UPF0461 protein C5orf24 OS=Homo sapiens GN=C5orf24 PE=1 SV=1	24	3	188	20.1	9.85	167	0.934	0.662079	234.5	54.7	51.1
Q9NWR8	Calcium uniporter regulatory subunit MCUb, mitochondrial OS=Homo sapiens GN=MCUB PE=1 SV=2	10	3	336	39.1	9.16	136	1.175	0.581128		124.9	146.7
Q8TD31	Coiled-coil alpha-helical rod protein 1 OS=Homo sapiens GN=CCHCR1 PE=1 SV=2	3	3	782	88.6	5.95	68	1.133	0.555343		128.4	145.6
Q03188	Centromere protein C OS=Homo sapiens GN=CENPC PE=1 SV=2	5	3	943	106.8	9.39	147	0.963	0.991046		140.9	135.7
Q6ZMG9	Ceramide synthase 6 OS=Homo sapiens GN=CERS6 PE=1 SV=1	14	3	384	44.9	7.65	129	0.863	0.0647382	1.9	138.6	119.7
Q9NQ92	Coordinator of PRMT5 and differentiation stimulator OS=Homo sapiens GN=COPRS PE=1 SV=3	22	3	184	20.1	4.18	446	1.242	0.978364		116.1	144.3
O15121	Sphingolipid delta(4)-desaturase DES1 OS=Homo sapiens GN=DEGS1 PE=1 SV=1	16	3	323	37.8	7.46	904	0.93	0.735986	127.3	92.6	86.1
Q13889	General transcription factor IIH subunit 3 OS=Homo sapiens GN=GTF2H3 PE=1 SV=2	15	3	308	34.4	7.02	212	0.965	0.868015	112.1	102.1	98.5
Q6FI13	Histone H2A type 2-A OS=Homo sapiens GN=HIST2H2AA3 PE=1 SV=3	63	3	130	14.1	10.9	3839	0.902	0.709709		160.5	144.7
Q9BQD3	KxDL motif-containing protein 1 OS=Homo sapiens GN=KXD1 PE=1 SV=2	17	3	176	19.7	4.89	156	1.01	0.519056		130.9	132.2
P38571	Lysosomal acid lipase/cholesteryl ester hydrolase OS=Homo sapiens GN=LIPA PE=1 SV=2	9	3	399	45.4	6.92	127	1.519	0.706877	162.6	59.4	90.2
P61626	Lysozyme C OS=Homo sapiens GN=LYZ PE=1 SV=1	20	3	148	16.5	9.16	126	2.632	0.0605274		80.8	212.5
Q9UI95	Mitotic spindle assembly checkpoint protein MAD2B OS=Homo sapiens GN=MAD2L2 PE=1 SV=2	20	3	211	24.3	6.52	57	0.851	0.99982		142.1	121
Q9Y4U1	Methylmalonic aciduria and homocystinuria type C protein OS=Homo sapiens GN=MMACHC PE=1 SV=3	13	3	282	31.7	7.81	337	1.053	0.491788	161.1	79.7	83.9
Q96EL3	39S ribosomal protein L53, mitochondrial OS=Homo sapiens GN=MRPL53 PE=1 SV=1	34	3	112	12.1	8.76	227	0.985	0.932501	150.2	85.7	84.4
Q9ULD2	Microtubule-associated tumor suppressor 1 OS=Homo sapiens GN=MTUS1 PE=1 SV=2	3	3	1270	141.3	7.5	70	0.87	0.701244		143.1	124.4
Q9UHQ1	Nuclear prelamin A recognition factor OS=Homo sapiens GN=NARF PE=1 SV=1	13	3	456	51.1	7.08	129	0.901	0.993533		143.6	129.4
P56181	NADH dehydrogenase [ubiquinone] flavoprotein 3, mitochondrial OS=Homo sapiens GN=NDUFV3 PE=1 SV=2	29	3	108	11.9	9.7	168	1.037	0.685974	15.9	123	127.5
P08651	Nuclear factor 1 C-type OS=Homo sapiens GN=NFIC PE=1 SV=2	9	3	508	55.6	8.38	151	1.169	0.576498		126.3	147.6
Q9Y530	O-acetyl-ADP-ribose deacetylase 1 OS=Homo sapiens GN=OARD1 PE=1 SV=2	18	3	152	17	8.31	210	1.223	0.569405	15.1	115.9	141.8
P37287	Phosphatidylinositol N-acetylglucosaminyltransferase subunit A OS=Homo sapiens GN=PIGA PE=1 SV=1	4	3	484	54.1	8.34	124	1.055	0.721064	142	83.7	88.2
Q9BZM1	Group XIIA secretory phospholipase A2 OS=Homo sapiens GN=PLA2G12A PE=1 SV=1	22	3	189	21.1	7.24	108	1.032	0.78707	139.8	80.3	82.9
Q96AD5	Patatin-like phospholipase domain-containing protein 2 OS=Homo sapiens GN=PNPLA2 PE=1 SV=1	9	3	504	55.3	7.08	157	1.296	0.0508177		121.4	157.4
Q6EEV4	DNA-directed RNA polymerase II subunit GRINL1A, isoforms 4/5 OS=Homo sapiens GN=POLR2M PE=1 SV=1	43	3	148	15.1	8.37	667	1	0.733289		129.9	129.9
Q96HE9	Proline-rich protein 11 OS=Homo sapiens GN=PRR11 PE=1 SV=1	9	3	360	40.1	10.11	70	0.947	0.999998	194.7	70.9	67.2
Q9P2W1	Homologous-pairing protein 2 homolog OS=Homo sapiens GN=PSMC3IP PE=1 SV=1	17	3	217	24.9	7.81	98	0.939	0.593399	217.6	61.6	57.8
Q03393	6-pyruvoyl tetrahydrobiopterin synthase OS=Homo sapiens GN=PTS PE=1 SV=1	23	3	145	16.4	6.68	220	0.963	0.612039		127.8	123.2
P51157	Ras-related protein Rab-28 OS=Homo sapiens GN=RAB28 PE=1 SV=2	13	3	221	24.8	5.97	111	1.09	0.877107		131.5	143.3
P11234	Ras-related protein Ral-B OS=Homo sapiens GN=RALB PE=1 SV=1	46	3	206	23.4	6.62	652	0.928	0.383742	75.8	111	103.1
Q5TC82	Roquin-1 OS=Homo sapiens GN=RC3H1 PE=1 SV=1	6	3	1133	125.7	7.27	241	0.972	0.829458	217.2	62.5	60.8
O95059	Ribonuclease P protein subunit p14 OS=Homo sapiens GN=RPP14 PE=1 SV=3	36	3	124	13.7	7.75	118	0.829	0.445667		136.8	113.4
Q9NYV6	RNA polymerase I-specific transcription initiation factor RRN3 OS=Homo sapiens GN=RRN3 PE=1 SV=1	5	3	651	74.1	5.63	51	1.102	0.639729		129.5	142.7
Q16799	Reticulon-1 OS=Homo sapiens GN=RTN1 PE=1 SV=1	6	3	776	83.6	4.69	419	1.077	0.418832		135.3	145.8
P19634	Sodium/hydrogen exchanger 1 OS=Homo sapiens GN=SLC9A1 PE=1 SV=2	5	3	815	90.7	7.21	92	0.993	0.847693		134.4	133.4
P09234	U1 small nuclear ribonucleoprotein C OS=Homo sapiens GN=SNRPC PE=1 SV=1	25	3	159	17.4	9.67	1735	0.933	0.734698	73	106.8	99.6
Q02447	Transcription factor Sp3 OS=Homo sapiens GN=SP3 PE=1 SV=3	7	3	781	81.9	5.26	228	0.835	0.1662	107.4	107	89.4
O75486	Transcription initiation protein SPT3 homolog OS=Homo sapiens GN=SUPT3H PE=1 SV=2	9	3	399	44.3	8.48	86	1.219	0.340977		124.2	151.3
O43463	Histone-lysine N-methyltransferase SUV39H1 OS=Homo sapiens GN=SUV39H1 PE=1 SV=1	9	3	412	47.9	8.03	114	0.788	0.993214		146.2	115.2
Q8IWB9	Testis-expressed protein 2 OS=Homo sapiens GN=TEX2 PE=1 SV=2	3	3	1127	125.2	6.01	74	1.098	0.14679		129.1	141.8
Q6UWJ1	Transmembrane and coiled-coil domain-containing protein 3 OS=Homo sapiens GN=TMCO3 PE=1 SV=1	5	3	677	75.5	6.9	53	1.369	0.746564		112.7	154.3
Q96DC7	Transmembrane and coiled-coil domain-containing protein 6 OS=Homo sapiens GN=TMCO6 PE=1 SV=2	11	3	493	54.4	5.81	89	1.089	0.999763		128	139.3
O95807	Transmembrane protein 50A OS=Homo sapiens GN=TMEM50A PE=1 SV=1	17	3	157	17.4	5.87	171	1.365	0.490428	78.7	86.8	118.4
Q9BUB7	Transmembrane protein 70, mitochondrial OS=Homo sapiens GN=TMEM70 PE=1 SV=2	16	3	260	29	8.91	187	1.063	0.835975		126.5	134.5
Q6Q0C0	E3 ubiquitin-protein ligase TRAF7 OS=Homo sapiens GN=TRAF7 PE=1 SV=1	7	3	670	74.6	7.15	112	0.941	0.703786		138.3	130.1
Q86TN4	tRNA 2'-phosphotransferase 1 OS=Homo sapiens GN=TRPT1 PE=1 SV=2	9	3	253	27.7	9.98	27	1.047	0.856591		131.3	137.4
P68366	Tubulin alpha-4A chain OS=Homo sapiens GN=TUBA4A PE=1 SV=1	65	3	448	49.9	5.06	76499	1.012	0.641038	117.2	94.3	95.4
Q2TAM9	Tumor suppressor candidate gene 1 protein OS=Homo sapiens GN=TUSC1 PE=1 SV=3	17	3	212	23.4	11.18	132	0.965	0.936822		137.8	133
P63146	Ubiquitin-conjugating enzyme E2 B OS=Homo sapiens GN=UBE2B PE=1 SV=1	70	3	152	17.3	5.01	333	1.009	0.514111	161.1	77.5	78.2
Q6ZT12	E3 ubiquitin-protein ligase UBR3 OS=Homo sapiens GN=UBR3 PE=2 SV=2	2	3	1888	212.3	6.1	91	0.854	0.574291		141.9	121.1
Q14119	Vascular endothelial zinc finger 1 OS=Homo sapiens GN=VEZF1 PE=1 SV=2	9	3	521	56.9	9.52	281	1.005	0.966056	176.7	75.1	75.4
O00308	NEDD4-like E3 ubiquitin-protein ligase WWP2 OS=Homo sapiens GN=WWP2 PE=1 SV=2	6	3	870	98.9	7.12	82	1.253	0.406341		118.4	148.4
Q9ULJ6	Zinc finger MIZ domain-containing protein 1 OS=Homo sapiens GN=ZMIZ1 PE=1 SV=3	5	3	1067	115.4	7.46	168	1.687	0.298967		104	175.4
Q15649	Zinc finger HIT domain-containing protein 3 OS=Homo sapiens GN=ZNHIT3 PE=1 SV=2	31	3	155	17.6	5.67	65	0.969	0.812772	132	86.6	83.9
Q15052	Rho guanine nucleotide exchange factor 6 OS=Homo sapiens GN=ARHGEF6 PE=1 SV=2	7	3	776	87.4	6.05	634
Q86YL5	Testis development-related protein OS=Homo sapiens GN=TDRP PE=1 SV=2	17	3	185	20.4	6.01	71
Q99741	Cell division control protein 6 homolog OS=Homo sapiens GN=CDC6 PE=1 SV=1	6	3	560	62.7	9.58	46
Q9NPP4	NLR family CARD domain-containing protein 4 OS=Homo sapiens GN=NLRC4 PE=1 SV=2	4	3	1024	116.1	6.77	31
Q9BYP7	Serine/threonine-protein kinase WNK3 OS=Homo sapiens GN=WNK3 PE=1 SV=3	4	3	1800	198.3	6.07	380
P41221	Protein Wnt-5a OS=Homo sapiens GN=WNT5A PE=1 SV=2	12	3	380	42.3	8.46	82
O00214	Galectin-8 OS=Homo sapiens GN=LGALS8 PE=1 SV=4	13	4	317	35.8	8.25	117	1.334	0.0273992		38.2	51
Q99836	Myeloid differentiation primary response protein MyD88 OS=Homo sapiens GN=MYD88 PE=1 SV=1	19	4	296	33.2	6.15	119	1.173	0.0216464		79.4	93.1
Q8WVD5	RING finger protein 141 OS=Homo sapiens GN=RNF141 PE=1 SV=1	17	4	230	25.5	5.2	148	1.067	0.048442	42.2	131.3	140.1
Q6ZNJ1	Neurobeachin-like protein 2 OS=Homo sapiens GN=NBEAL2 PE=1 SV=2	2	4	2754	302.3	6.38	123	0.988	0.751952		95.4	94.3
Q9Y6N5	Sulfide:quinone oxidoreductase, mitochondrial OS=Homo sapiens GN=SQOR PE=1 SV=1	13	4	450	49.9	9.11	110	1.066	0.306181		60	64
Q05193	Dynamin-1 OS=Homo sapiens GN=DNM1 PE=1 SV=2	15	4	864	97.3	7.17	951	1.141	0.248307	192.4	40.5	46.2
P29350	Tyrosine-protein phosphatase non-receptor type 6 OS=Homo sapiens GN=PTPN6 PE=1 SV=1	8	4	595	67.5	7.78	179	1.439	0.212755		24.5	35.2
Q99808	Equilibrative nucleoside transporter 1 OS=Homo sapiens GN=SLC29A1 PE=1 SV=3	12	4	456	50.2	8.29	558	1.111	0.0505203	34.2	89.2	99.1
P48553	Trafficking protein particle complex subunit 10 OS=Homo sapiens GN=TRAPPC10 PE=1 SV=2	3	4	1259	142.1	6.04	162	1.09	0.0411785		106.3	115.8
Q9Y4F5	Centrosomal protein of 170 kDa protein B OS=Homo sapiens GN=CEP170B PE=1 SV=4	6	4	1589	171.6	6.84	534	1.026	0.438444		101.7	104.4
Q9UBK9	Protein UXT OS=Homo sapiens GN=UXT PE=1 SV=1	27	4	157	18.2	7.59	334	0.939	0.418083		109.2	102.5
P07320	Gamma-crystallin D OS=Homo sapiens GN=CRYGD PE=1 SV=3	33	4	174	20.7	7.4	314	0.878	0.517166		203.8	178.9
Q9NYL4	Peptidyl-prolyl cis-trans isomerase FKBP11 OS=Homo sapiens GN=FKBP11 PE=1 SV=1	36	4	201	22.2	9.39	241	1.077	0.754594	142.9	23.7	25.5
Q9BST9	Rhotekin OS=Homo sapiens GN=RTKN PE=1 SV=2	5	4	563	62.6	7.44	111	1.028	0.860328	36.7	78	80.2
P16455	Methylated-DNA--protein-cysteine methyltransferase OS=Homo sapiens GN=MGMT PE=1 SV=1	22	4	207	21.6	8.1	266	1.247	0.925093	150.7	14.9	18.6
Q12882	Dihydropyrimidine dehydrogenase [NADP(+)] OS=Homo sapiens GN=DPYD PE=1 SV=2	3	4	1025	111.3	7.05	96	1.002	0.7139	98.8	133	133.2
Q8N118	Cytochrome P450 4X1 OS=Homo sapiens GN=CYP4X1 PE=2 SV=1	7	4	509	58.8	8.48	181	1.314	0.191402		56.2	73.8
Q56VL3	OCIA domain-containing protein 2 OS=Homo sapiens GN=OCIAD2 PE=1 SV=1	23	4	154	16.9	9.03	178	1.654	0.0708053	92.5	36.9	61
Q9H173	Nucleotide exchange factor SIL1 OS=Homo sapiens GN=SIL1 PE=1 SV=1	10	4	461	52.1	5.36	163	1.04	0.816631		92.9	96.7
O00258	Tail-anchored protein insertion receptor WRB OS=Homo sapiens GN=WRB PE=1 SV=2	20	4	174	19.8	9.67	142	0.99	0.821052	208.4	71.7	71
P04626	Receptor tyrosine-protein kinase erbB-2 OS=Homo sapiens GN=ERBB2 PE=1 SV=1	6	4	1255	137.8	5.91	358	1.143	0.178584	109.3	74.1	84.7
Q13432	Protein unc-119 homolog A OS=Homo sapiens GN=UNC119 PE=1 SV=1	28	4	240	26.9	6.42	322	1.1	0.215652	182.3	59.2	65
P83369	U7 snRNA-associated Sm-like protein LSm11 OS=Homo sapiens GN=LSM11 PE=1 SV=2	11	4	360	39.5	10.99	130	0.944	0.967927		162.6	153.5
P0CG29	Glutathione S-transferase theta-2 OS=Homo sapiens GN=GSTT2 PE=1 SV=1	20	4	244	27.5	7.02	311	0.977	0.956913	160.4	29.7	29
P29373	Cellular retinoic acid-binding protein 2 OS=Homo sapiens GN=CRABP2 PE=1 SV=2	36	4	138	15.7	5.4	344	1.143	0.921232	183	20.2	23.1
O95479	GDH/6PGL endoplasmic bifunctional protein OS=Homo sapiens GN=H6PD PE=1 SV=2	6	4	791	88.8	7.3	117	1.113	0.0451986		105.3	117.1
Q8NFJ5	Retinoic acid-induced protein 3 OS=Homo sapiens GN=GPRC5A PE=1 SV=2	18	4	357	40.2	8.15	205	1.091	0.602868	167.6	28.4	31
Q14435	Polypeptide N-acetylgalactosaminyltransferase 3 OS=Homo sapiens GN=GALNT3 PE=1 SV=2	11	4	633	72.6	7.99	31	0.895	0.34138	187.5	45.8	41
Q9NSB8	Homer protein homolog 2 OS=Homo sapiens GN=HOMER2 PE=1 SV=1	18	4	354	40.6	6.38	375	1.04	0.869451	30.1	133.1	138.3
P60484	Phosphatidylinositol 3,4,5-trisphosphate 3-phosphatase and dual-specificity protein phosphatase PTEN OS=Homo sapiens GN=PTEN PE=1 SV=1	10	4	403	47.1	6.37	78	1.082	0.199717	77	82.2	88.9
Q9HBR0	Putative sodium-coupled neutral amino acid transporter 10 OS=Homo sapiens GN=SLC38A10 PE=1 SV=2	7	4	1119	119.7	5.73	62	1.263	0.393865	88	34.7	43.8
Q9H0F6	Sharpin OS=Homo sapiens GN=SHARPIN PE=1 SV=1	11	4	387	39.9	5.8	116	0.945	0.950486		93.9	88.7
Q6NXT6	Transmembrane anterior posterior transformation protein 1 homolog OS=Homo sapiens GN=TAPT1 PE=1 SV=1	8	4	567	64.2	8.28	141	1.171	0.213659		103	120.7
O95319	CUGBP Elav-like family member 2 OS=Homo sapiens GN=CELF2 PE=1 SV=1	14	4	508	54.3	8.76	582	1.124	0.0606614	146	67.2	75.5
Q96B70	Leukocyte receptor cluster member 9 OS=Homo sapiens GN=LENG9 PE=2 SV=2	13	4	501	53.1	7.84	205	0.964	0.86145		162.8	156.9
Q99519	Sialidase-1 OS=Homo sapiens GN=NEU1 PE=1 SV=1	11	4	415	45.4	5.88	160	0.899	0.33515	97.5	81.8	73.5
Q9NRG7	Epimerase family protein SDR39U1 OS=Homo sapiens GN=SDR39U1 PE=1 SV=2	19	4	319	34.7	9.77	182	1.003	0.997105	89.1	87.3	87.5
Q8WUF5	RelA-associated inhibitor OS=Homo sapiens GN=PPP1R13L PE=1 SV=4	7	4	828	89	6.81	145	1.005	0.781002	151.6	63.1	63.4
Q96GA7	Serine dehydratase-like OS=Homo sapiens GN=SDSL PE=1 SV=1	17	4	329	34.7	6.89	313	1.244	0.246989		85.9	106.9
Q99595	Mitochondrial import inner membrane translocase subunit Tim17-A OS=Homo sapiens GN=TIMM17A PE=1 SV=1	49	4	171	18	7.87	270	1.148	0.733485		92.5	106.1
Q9C0H2	Protein tweety homolog 3 OS=Homo sapiens GN=TTYH3 PE=1 SV=3	8	4	523	57.5	5.39	146	0.904	0.377993	112.7	114.8	103.8
Q8IY95	Transmembrane protein 192 OS=Homo sapiens GN=TMEM192 PE=1 SV=1	20	4	271	30.9	7.99	473	0.95	0.239837	41	130.6	124.1
Q5VV41	Rho guanine nucleotide exchange factor 16 OS=Homo sapiens GN=ARHGEF16 PE=1 SV=1	6	4	709	80.1	7.36	125	1.041	0.914498	211.8	33.4	34.8
Q6P5R6	60S ribosomal protein L22-like 1 OS=Homo sapiens GN=RPL22L1 PE=1 SV=2	52	4	122	14.6	9.38	241	1.144	0.533325	43.2	139.6	159.7
Q9Y3R5	Protein dopey-2 OS=Homo sapiens GN=DOPEY2 PE=1 SV=5	2	4	2298	258.1	6.29	145	1.033	0.987377		110.8	114.6
Q96IU4	Protein ABHD14B OS=Homo sapiens GN=ABHD14B PE=1 SV=1	23	4	210	22.3	6.4	377	1.461	0.000451791	5.3	102.1	149.1
O15075	Serine/threonine-protein kinase DCLK1 OS=Homo sapiens GN=DCLK1 PE=1 SV=2	8	4	740	82.2	8.66	158	1.083	0.756457		100	108.2
O15131	Importin subunit alpha-6 OS=Homo sapiens GN=KPNA5 PE=1 SV=2	29	4	536	60.3	5.16	2538	1.11	0.0598571		141.1	156.6
O95864	Fatty acid desaturase 2 OS=Homo sapiens GN=FADS2 PE=1 SV=1	11	4	444	52.2	8.82	127	1.043	0.423668	324.4	10.2	10.7
Q9NZE8	39S ribosomal protein L35, mitochondrial OS=Homo sapiens GN=MRPL35 PE=1 SV=3	17	4	188	21.5	11.3	240	0.954	0.276182	53.2	126.9	121.1
O75052	Carboxyl-terminal PDZ ligand of neuronal nitric oxide synthase protein OS=Homo sapiens GN=NOS1AP PE=1 SV=3	9	4	506	56.1	6.3	96	1.126	0.161939		142	159.9
P34741	Syndecan-2 OS=Homo sapiens GN=SDC2 PE=1 SV=2	20	4	201	22.1	4.86	200	0.933	0.199184	132.3	114.5	106.8
Q01664	Transcription factor AP-4 OS=Homo sapiens GN=TFAP4 PE=1 SV=2	16	4	338	38.7	5.87	336	0.919	0.614915	65.6	130	119.4
O75928	E3 SUMO-protein ligase PIAS2 OS=Homo sapiens GN=PIAS2 PE=1 SV=3	10	4	621	68.2	7.52	337	1.066	0.239744		112.7	120.2
P49674	Casein kinase I isoform epsilon OS=Homo sapiens GN=CSNK1E PE=1 SV=1	31	4	416	47.3	9.66	864	0.985	0.857998	75.4	124.2	122.4
Q01415	N-acetylgalactosamine kinase OS=Homo sapiens GN=GALK2 PE=1 SV=1	11	4	458	50.3	6.61	158	0.863	0.0307654		124.8	107.6
Q8IWF2	FAD-dependent oxidoreductase domain-containing protein 2 OS=Homo sapiens GN=FOXRED2 PE=1 SV=1	9	4	684	77.7	7.72	83	1.127	0.0397369	110.1	80.8	91
O00458	Interferon-related developmental regulator 1 OS=Homo sapiens GN=IFRD1 PE=1 SV=4	10	4	451	50.2	7.18	159	1.322	0.00161866	143.1	68.6	90.6
Q96A57	Transmembrane protein 230 OS=Homo sapiens GN=TMEM230 PE=1 SV=1	37	4	120	13.2	9.31	180	1.193	0.772392	105.3	69.2	82.5
P49407	Beta-arrestin-1 OS=Homo sapiens GN=ARRB1 PE=1 SV=2	14	4	418	47	6.2	196	0.924	0.609659	94.9	122.2	112.9
Q9NPB8	Glycerophosphocholine phosphodiesterase GPCPD1 OS=Homo sapiens GN=GPCPD1 PE=1 SV=2	7	4	672	76	5.53	260	1.121	0.24979		104.3	116.9
O60669	Monocarboxylate transporter 2 OS=Homo sapiens GN=SLC16A7 PE=1 SV=2	7	4	478	52.2	9.31	107	1.321	0.0647522	170.8	56.4	74.4
Q8WVK7	Spindle and kinetochore-associated protein 2 OS=Homo sapiens GN=SKA2 PE=1 SV=1	31	4	121	14.2	7.33	209	0.992	0.949241	201.3	58.8	58.3
Q9BZL1	Ubiquitin-like protein 5 OS=Homo sapiens GN=UBL5 PE=1 SV=1	41	4	73	8.5	8.44	471	1.021	0.984955	112	109.3	111.6
Q6ZS17	Rho family-interacting cell polarization regulator 1 OS=Homo sapiens GN=RIPOR1 PE=1 SV=1	3	4	1223	132.2	6.28	164	0.981	0.866686		156.8	153.8
P85298	Rho GTPase-activating protein 8 OS=Homo sapiens GN=ARHGAP8 PE=1 SV=1	9	4	464	53.5	9.41	162	0.992	0.899661		109.7	108.9
Q9UMR5	Lysosomal thioesterase PPT2 OS=Homo sapiens GN=PPT2 PE=1 SV=4	24	4	302	34.2	6.33	241	1.141	0.293651	132.7	71.2	81.2
P78563	Double-stranded RNA-specific editase 1 OS=Homo sapiens GN=ADARB1 PE=1 SV=1	5	4	741	80.7	9.01	126	0.922	0.55775	35.7	140	129.1
Q8N3Z3	GTP-binding protein 8 OS=Homo sapiens GN=GTPBP8 PE=2 SV=1	15	4	284	32.1	9.42	290	1.088	0.292295		151	164.3
P02458	Collagen alpha-1(II) chain OS=Homo sapiens GN=COL2A1 PE=1 SV=3	3	4	1487	141.7	6.92	119	0.84	0.212541		169.2	142.1
P43694	Transcription factor GATA-4 OS=Homo sapiens GN=GATA4 PE=1 SV=2	15	4	442	44.5	9.26	314	1.089	0.723204		148.8	162
Q8WZA1	Protein O-linked-mannose beta-1,2-N-acetylglucosaminyltransferase 1 OS=Homo sapiens GN=POMGNT1 PE=1 SV=2	5	4	660	75.2	6.83	81	1.236	0.0240469		105.9	130.8
Q8TBR7	Protein FAM57A OS=Homo sapiens GN=FAM57A PE=1 SV=2	13	4	257	29.4	9.41	128	1.073	0.189454	36.3	107.3	115.1
O43310	CBP80/20-dependent translation initiation factor OS=Homo sapiens GN=CTIF PE=1 SV=1	7	4	598	67.5	6.54	149	1.044	0.759017	63.5	100.5	104.9
Q8NBM8	Prenylcysteine oxidase-like OS=Homo sapiens GN=PCYOX1L PE=1 SV=2	8	4	494	54.6	7.31	99	0.931	0.880771		103.4	96.2
Q6P1X6	UPF0598 protein C8orf82 OS=Homo sapiens GN=C8orf82 PE=1 SV=2	30	4	216	23.9	9.14	706	1.11	0.446275	100.7	69.3	77
Q9HB21	Pleckstrin homology domain-containing family A member 1 OS=Homo sapiens GN=PLEKHA1 PE=1 SV=2	11	4	404	45.5	8.56	107	1.108	0.0808399		116.8	129.3
Q96H55	Unconventional myosin-XIX OS=Homo sapiens GN=MYO19 PE=1 SV=2	5	4	970	109.1	7.71	235	1.045	0.979533		116.1	121.3
Q8NFP9	Neurobeachin OS=Homo sapiens GN=NBEA PE=1 SV=3	4	4	2946	327.6	6.18	639	1.026	0.99289		112.5	115.4
O14628	Zinc finger protein 195 OS=Homo sapiens GN=ZNF195 PE=1 SV=2	15	4	629	72.3	8.09	166	0.987	0.997464		146.3	144.5
Q14814	Myocyte-specific enhancer factor 2D OS=Homo sapiens GN=MEF2D PE=1 SV=1	12	4	521	55.9	7.88	251	0.953	0.684546	174.6	82.4	78.5
Q86V97	Kelch repeat and BTB domain-containing protein 6 OS=Homo sapiens GN=KBTBD6 PE=1 SV=1	6	4	674	76.1	6.07	180	0.987	0.996875	108.3	89.1	88
Q9BWT1	Cell division cycle-associated protein 7 OS=Homo sapiens GN=CDCA7 PE=1 SV=1	18	4	371	42.5	9.45	136	0.877	0.836443	122.3	114.7	100.6
P42684	Abelson tyrosine-protein kinase 2 OS=Homo sapiens GN=ABL2 PE=1 SV=1	5	4	1182	128.3	8.07	319	1.068	0.852982		140.7	150.3
Q2TAA5	GDP-Man:Man(3)GlcNAc(2)-PP-Dol alpha-1,2-mannosyltransferase OS=Homo sapiens GN=ALG11 PE=1 SV=2	11	4	492	55.6	8.48	304	1.019	0.567862		117.5	119.7
Q8IY17	Neuropathy target esterase OS=Homo sapiens GN=PNPLA6 PE=1 SV=2	3	4	1366	149.9	7.81	46	1.283	0.0543653	371.3	7.6	9.7
P54826	Growth arrest-specific protein 1 OS=Homo sapiens GN=GAS1 PE=2 SV=2	17	4	345	35.7	5.55	114	0.35	0.000250788		208.4	73
Q14145	Kelch-like ECH-associated protein 1 OS=Homo sapiens GN=KEAP1 PE=1 SV=2	8	4	624	69.6	6.44	110	1.019	0.919936		146.3	149.1
Q969Q6	Serine/threonine-protein phosphatase 2A regulatory subunit B'' subunit gamma OS=Homo sapiens GN=PPP2R3C PE=1 SV=1	12	4	453	53.3	5.19	101	0.945	0.613221		147.7	139.5
Q9BPZ7	Target of rapamycin complex 2 subunit MAPKAP1 OS=Homo sapiens GN=MAPKAP1 PE=1 SV=2	8	4	522	59.1	7.55	117	1.025	0.279954	90	94.9	97.3
P62834	Ras-related protein Rap-1A OS=Homo sapiens GN=RAP1A PE=1 SV=1	76	4	184	21	6.67	1182	0.985	0.536798	65.6	128.6	126.7
O14966	Ras-related protein Rab-7L1 OS=Homo sapiens GN=RAB29 PE=1 SV=1	25	4	203	23.1	7.18	287	1.047	0.352724		119.3	125
P09669	Cytochrome c oxidase subunit 6C OS=Homo sapiens GN=COX6C PE=1 SV=2	41	4	75	8.8	10.39	234	0.65	0.186818	48.1	172.9	112.4
Q7Z6J0	E3 ubiquitin-protein ligase SH3RF1 OS=Homo sapiens GN=SH3RF1 PE=1 SV=2	5	4	888	93.1	8.54	173	1.019	0.991419		121.6	123.9
Q86SQ0	Pleckstrin homology-like domain family B member 2 OS=Homo sapiens GN=PHLDB2 PE=1 SV=2	5	4	1253	142.1	7.43	82	0.908	0.967513		104.5	94.9
Q6P1A2	Lysophospholipid acyltransferase 5 OS=Homo sapiens GN=LPCAT3 PE=1 SV=1	9	4	487	56	8.69	155	1.054	0.493329	212.2	52.4	55.2
Q9H6K4	Optic atrophy 3 protein OS=Homo sapiens GN=OPA3 PE=1 SV=1	30	4	179	20	8.91	27	0.98	0.979637	69.1	97.3	95.3
Q7Z3K6	Mesoderm induction early response protein 3 OS=Homo sapiens GN=MIER3 PE=1 SV=2	9	4	550	61.4	4.51	180	1.032	0.653804		117.1	120.9
Q9Y619	Mitochondrial ornithine transporter 1 OS=Homo sapiens GN=SLC25A15 PE=1 SV=1	22	4	301	32.7	9.13	197	1.059	0.611451	227.3	51.1	54.1
Q9UBC3	DNA (cytosine-5)-methyltransferase 3B OS=Homo sapiens GN=DNMT3B PE=1 SV=1	7	4	853	95.7	8.43	193	0.976	0.937919		149.8	146.1
Q5T3J3	Ligand-dependent nuclear receptor-interacting factor 1 OS=Homo sapiens GN=LRIF1 PE=1 SV=1	6	4	769	84.5	9.72	107	1.03	0.919085		145.4	149.7
Q9NRG0	Chromatin accessibility complex protein 1 OS=Homo sapiens GN=CHRAC1 PE=1 SV=1	51	4	131	14.7	5.1	495	1.014	0.938382		105.3	106.7
Q9H892	Tetratricopeptide repeat protein 12 OS=Homo sapiens GN=TTC12 PE=1 SV=2	5	4	705	78.7	5.66	163	1.111	0.0717614	258.4	42.1	46.8
O43542	DNA repair protein XRCC3 OS=Homo sapiens GN=XRCC3 PE=1 SV=1	15	4	346	37.8	8.48	123	1.051	0.578674	187.9	62.5	65.7
O14735	CDP-diacylglycerol--inositol 3-phosphatidyltransferase OS=Homo sapiens GN=CDIPT PE=1 SV=1	23	4	213	23.5	8.03	695	1.068	0.441313		139.5	149
O75071	EF-hand calcium-binding domain-containing protein 14 OS=Homo sapiens GN=EFCAB14 PE=1 SV=1	7	4	495	55	6.32	77	0.854	0.590177		114.8	98.1
Q3SY69	Mitochondrial 10-formyltetrahydrofolate dehydrogenase OS=Homo sapiens GN=ALDH1L2 PE=1 SV=2	5	4	923	101.7	6.52	71	0.739	0.0483905		109.4	80.8
Q9Y2H2	Phosphatidylinositide phosphatase SAC2 OS=Homo sapiens GN=INPP5F PE=1 SV=3	3	4	1132	128.3	7.02	141	1.231	0.0825833		108	133
Q9BYN0	Sulfiredoxin-1 OS=Homo sapiens GN=SRXN1 PE=1 SV=2	34	4	137	14.3	8.19	232	1.067	0.994887		107.9	115.1
Q8WUF8	Protein FAM172A OS=Homo sapiens GN=FAM172A PE=2 SV=1	15	4	416	47.9	6.09	271	1.156	0.0506155		117.1	135.4
Q8N128	Protein FAM177A1 OS=Homo sapiens GN=FAM177A1 PE=1 SV=1	29	4	213	23.7	4.45	167	0.892	0.433755		115.5	103
Q96CM3	Mitochondrial RNA pseudouridine synthase RPUSD4 OS=Homo sapiens GN=RPUSD4 PE=1 SV=1	12	4	377	42.2	9.88	70	0.885	0.517286	88.5	128.1	113.4
Q8NHU6	Tudor domain-containing protein 7 OS=Homo sapiens GN=TDRD7 PE=1 SV=2	3	4	1098	123.5	7.21	86	1.073	0.827974	98.3	81.1	87
Q9BY41	Histone deacetylase 8 OS=Homo sapiens GN=HDAC8 PE=1 SV=2	20	4	377	41.7	5.63	251	1.037	0.981721		138.7	143.8
Q9UNK9	Protein angel homolog 1 OS=Homo sapiens GN=ANGEL1 PE=1 SV=1	11	4	670	75.2	4.82	119	0.949	0.996779		154.5	146.7
Q9H2Y7	Zinc finger protein 106 OS=Homo sapiens GN=ZNF106 PE=1 SV=1	2	4	1883	208.8	7.15	89	0.878	0.128631		149.5	131.2
O95674	Phosphatidate cytidylyltransferase 2 OS=Homo sapiens GN=CDS2 PE=1 SV=1	12	4	445	51.4	7.09	175	0.967	0.980758	85.9	88.4	85.5
Q9NZ71	Regulator of telomere elongation helicase 1 OS=Homo sapiens GN=RTEL1 PE=1 SV=2	4	4	1219	133.6	8.29	123	1.02	0.671676		145.9	148.8
Q9BSM1	Polycomb group RING finger protein 1 OS=Homo sapiens GN=PCGF1 PE=1 SV=2	21	4	259	30.3	8.91	294	0.951	0.996099		146.7	139.5
P40425	Pre-B-cell leukemia transcription factor 2 OS=Homo sapiens GN=PBX2 PE=1 SV=2	31	4	430	45.9	7.56	767	1.091	0.452208	86.4	95.4	104.1
O60583	Cyclin-T2 OS=Homo sapiens GN=CCNT2 PE=1 SV=2	8	4	730	81	8.92	172	1.081	0.551091		141.1	152.6
Q13496	Myotubularin OS=Homo sapiens GN=MTM1 PE=1 SV=2	9	4	603	69.9	8.18	109	1.029	0.818228		139.2	143.2
O14772	Fucose-1-phosphate guanylyltransferase OS=Homo sapiens GN=FPGT PE=1 SV=2	9	4	594	66.6	6.48	177	1.186	0.0335404		131.9	156.4
O43251	RNA binding protein fox-1 homolog 2 OS=Homo sapiens GN=RBFOX2 PE=1 SV=3	15	4	390	41.3	7.27	578	0.979	0.872564		150.3	147.2
Q9NP50	SIN3-HDAC complex-associated factor OS=Homo sapiens GN=SINHCAF PE=1 SV=1	28	4	221	24.8	9.41	172	1.012	0.983972	166.2	87	88.1
O14548	Cytochrome c oxidase subunit 7A-related protein, mitochondrial OS=Homo sapiens GN=COX7A2L PE=1 SV=2	54	4	114	12.6	9.42	474	1.404	0.130484		101	141.8
Q96A73	Putative monooxygenase p33MONOX OS=Homo sapiens GN=KIAA1191 PE=1 SV=1	12	4	305	33.2	9.39	206	1.233	0.577735		96.9	119.5
P21397	Amine oxidase [flavin-containing] A OS=Homo sapiens GN=MAOA PE=1 SV=1	13	4	527	59.6	7.85	105	1.332	0.181677		100	133.2
Q9Y3D7	Mitochondrial import inner membrane translocase subunit TIM16 OS=Homo sapiens GN=PAM16 PE=1 SV=2	38	4	125	13.8	9.7	307	0.896	0.420784	43.8	141.9	127.2
Q96E39	RNA binding motif protein, X-linked-like-1 OS=Homo sapiens GN=RBMXL1 PE=1 SV=1	47	4	390	42.1	9.89	5911	1.014	0.946233	77.9	120.2	121.9
P54764	Ephrin type-A receptor 4 OS=Homo sapiens GN=EPHA4 PE=1 SV=1	10	4	986	109.8	6.61	362	0.947	0.852863	103.4	113.3	107.2
Q587I9	Vesicle transport protein SFT2C OS=Homo sapiens GN=SFT2D3 PE=2 SV=1	27	4	215	21.8	9.89	160	0.97	0.99349	145.4	81.7	79.3
P78324	Tyrosine-protein phosphatase non-receptor type substrate 1 OS=Homo sapiens GN=SIRPA PE=1 SV=2	12	4	504	54.9	6.98	104	1.097	0.998576		101	110.8
Q86Y13	E3 ubiquitin-protein ligase DZIP3 OS=Homo sapiens GN=DZIP3 PE=1 SV=2	4	4	1208	138.5	6.87	56	1.305	0.00732843		129.5	169
Q9Y5R8	Trafficking protein particle complex subunit 1 OS=Homo sapiens GN=TRAPPC1 PE=1 SV=1	31	4	145	16.8	9.16	217	1.005	0.606544	170.9	71.1	71.5
O43678	NADH dehydrogenase [ubiquinone] 1 alpha subcomplex subunit 2 OS=Homo sapiens GN=NDUFA2 PE=1 SV=3	48	4	99	10.9	9.57	808	0.862	0.1477	153.7	92.8	80
Q9Y2L9	Leucine-rich repeat and calponin homology domain-containing protein 1 OS=Homo sapiens GN=LRCH1 PE=1 SV=3	8	4	728	80.8	5.94	143	1.123	0.56031	230.5	46.9	52.7
Q92674	Centromere protein I OS=Homo sapiens GN=CENPI PE=1 SV=2	7	4	756	86.7	8.76	78	1.037	0.850274		144.5	149.9
O60344	Endothelin-converting enzyme 2 OS=Homo sapiens GN=ECE2 PE=1 SV=4	5	4	883	99.7	5.1	115	1.041	0.47425		144.8	150.7
O95167	NADH dehydrogenase [ubiquinone] 1 alpha subcomplex subunit 3 OS=Homo sapiens GN=NDUFA3 PE=1 SV=1	50	4	84	9.3	8.46	250	0.96	0.968573	16.4	138.3	132.8
Q9Y6H1	Coiled-coil-helix-coiled-coil-helix domain-containing protein 2 OS=Homo sapiens GN=CHCHD2 PE=1 SV=1	38	4	151	15.5	9.22	1072	0.661	0.0167708	187.8	92	60.8
Q96QE5	Transcription elongation factor, mitochondrial OS=Homo sapiens GN=TEFM PE=1 SV=1	14	4	360	41.7	9.32	73	0.96	0.995288	252.3	44.9	43.1
Q8N2W9	E3 SUMO-protein ligase PIAS4 OS=Homo sapiens GN=PIAS4 PE=1 SV=1	8	4	510	56.5	6.14	74	0.907	0.462901		151.8	137.6
O43303	Centriolar coiled-coil protein of 110 kDa OS=Homo sapiens GN=CCP110 PE=1 SV=3	6	4	1012	113.4	8.65	127	0.994	0.941394		142.4	141.5
Q96NB2	Sideroflexin-2 OS=Homo sapiens GN=SFXN2 PE=1 SV=2	13	4	322	36.2	9.41	148	1.627	0.012712	89	69.2	112.5
Q9P1Z2	Calcium-binding and coiled-coil domain-containing protein 1 OS=Homo sapiens GN=CALCOCO1 PE=1 SV=2	6	4	691	77.3	4.82	85	1.041	0.969831	209.1	52.4	54.6
Q92805	Golgin subfamily A member 1 OS=Homo sapiens GN=GOLGA1 PE=1 SV=3	5	4	767	88.1	5.27	132	0.984	0.888449	155.6	78	76.8
Q8NAF0	Zinc finger protein 579 OS=Homo sapiens GN=ZNF579 PE=1 SV=2	8	4	562	60.5	8.69	99	1.098	0.141103	128.9	92.5	101.6
P62318	Small nuclear ribonucleoprotein Sm D3 OS=Homo sapiens GN=SNRPD3 PE=1 SV=1	48	4	126	13.9	10.32	3139	0.987	0.667729	42.5	125.5	123.9
Q9Y324	rRNA-processing protein FCF1 homolog OS=Homo sapiens GN=FCF1 PE=2 SV=1	18	4	198	23.4	9.7	297	1.043	0.994507	59.7	120	125.3
Q8N0T1	Uncharacterized protein C8orf59 OS=Homo sapiens GN=C8orf59 PE=1 SV=4	38	4	100	11.4	10.46	95	0.927	0.437328		153	141.8
Q96K58	Zinc finger protein 668 OS=Homo sapiens GN=ZNF668 PE=1 SV=3	6	4	619	67.8	8.9	87	0.962	0.694473	47.3	131	126
Q5TCX8	Mitogen-activated protein kinase kinase kinase 21 OS=Homo sapiens GN=MAP3K21 PE=1 SV=2	5	4	1036	113.9	8.73	101	0.938	0.779646		150	140.6
Q8WY54	Protein phosphatase 1E OS=Homo sapiens GN=PPM1E PE=1 SV=2	7	4	764	84.9	5.03	251	1.079	0.379163	211.6	58.4	63
Q15326	Zinc finger MYND domain-containing protein 11 OS=Homo sapiens GN=ZMYND11 PE=1 SV=2	7	4	602	70.9	8.53	83	1.088	0.731038	141.8	75.1	81.7
Q17RS7	Flap endonuclease GEN homolog 1 OS=Homo sapiens GN=GEN1 PE=1 SV=2	6	4	908	102.8	7.81	206	1.025	0.83358		141.3	145
Q96GQ5	RUS1 family protein C16orf58 OS=Homo sapiens GN=C16orf58 PE=1 SV=2	12	4	468	51	6.93	402	1.175	0.11663		117.6	138.2
Q9Y5X2	Sorting nexin-8 OS=Homo sapiens GN=SNX8 PE=1 SV=1	16	4	465	52.5	7.39	140	1.01	0.851704	71.4	119.5	120.7
Q5JUR7	Testis-expressed protein 30 OS=Homo sapiens GN=TEX30 PE=2 SV=1	22	4	227	25.6	8.66	178	1.167	0.37027		115.6	134.9
Q5EBL8	PDZ domain-containing protein 11 OS=Homo sapiens GN=PDZD11 PE=1 SV=2	50	4	140	16.1	7.21	628	1.005	0.901674		124.3	125
Q9Y666	Solute carrier family 12 member 7 OS=Homo sapiens GN=SLC12A7 PE=1 SV=3	6	4	1083	119	6.71	225	1.365	0.252155		99.8	136.2
Q8IZ52	Chondroitin sulfate synthase 2 OS=Homo sapiens GN=CHPF PE=1 SV=2	7	4	775	85.4	6.93	108	0.979	0.99996		121.5	119
P78364	Polyhomeotic-like protein 1 OS=Homo sapiens GN=PHC1 PE=1 SV=3	6	4	1004	105.5	9.03	252	1.243	0.05183		114	141.8
Q8WWI5	Choline transporter-like protein 1 OS=Homo sapiens GN=SLC44A1 PE=1 SV=1	7	4	657	73.3	8.6	191	1.015	0.830246	104.5	88	89.3
Q15628	Tumor necrosis factor receptor type 1-associated DEATH domain protein OS=Homo sapiens GN=TRADD PE=1 SV=2	17	4	312	34.2	6.27	120	1.171	0.109191	229	49.1	57.5
Q9P2E5	Chondroitin sulfate glucuronyltransferase OS=Homo sapiens GN=CHPF2 PE=2 SV=2	7	4	772	85.9	7.83	226	1.216	0.161133		113.1	137.5
P68431	Histone H3.1 OS=Homo sapiens GN=HIST1H3A PE=1 SV=2	65	4	136	15.4	11.12	10900	0.842	0.542892		157.1	132.3
Q5XUX1	F-box/WD repeat-containing protein 9 OS=Homo sapiens GN=FBXW9 PE=1 SV=2	9	4	488	54.1	6.48	159	1.182	0.398079	170.6	63	74.4
O43716	Glutamyl-tRNA(Gln) amidotransferase subunit C, mitochondrial OS=Homo sapiens GN=GATC PE=1 SV=1	33	4	136	15.1	5.05	553	0.783	0.104321		160	125.3
Q9P215	Pogo transposable element with KRAB domain OS=Homo sapiens GN=POGK PE=1 SV=2	6	4	609	69.4	5.14	143	1.025	0.67364	251.8	45.4	46.6
P56377	AP-1 complex subunit sigma-2 OS=Homo sapiens GN=AP1S2 PE=1 SV=1	39	4	157	18.6	5.47	447	1.136	0.138811	136.8	76.6	87.1
Q96K12	Fatty acyl-CoA reductase 2 OS=Homo sapiens GN=FAR2 PE=1 SV=1	7	4	515	59.4	9.38	81	1.045	0.931609	164.1	72.4	75.6
Q9BQE3	Tubulin alpha-1C chain OS=Homo sapiens GN=TUBA1C PE=1 SV=1	96	4	449	49.9	5.1	86391	0.834	0.818133	36.1	115.1	96.1
P52739	Zinc finger protein 131 OS=Homo sapiens GN=ZNF131 PE=1 SV=2	9	4	623	71.4	5.19	199	0.998	0.92412		140.2	140
Q8IY22	C-Maf-inducing protein OS=Homo sapiens GN=CMIP PE=1 SV=3	4	4	773	86.3	6.7	114	1.079	0.592498		141.6	152.8
O00459	Phosphatidylinositol 3-kinase regulatory subunit beta OS=Homo sapiens GN=PIK3R2 PE=1 SV=2	8	4	728	81.5	6.43	210	1.082	0.818562		142.9	154.6
Q9NRW1	Ras-related protein Rab-6B OS=Homo sapiens GN=RAB6B PE=1 SV=1	53	4	208	23.4	5.53	1896	1.32	0.0860033		105	138.7
O94985	Calsyntenin-1 OS=Homo sapiens GN=CLSTN1 PE=1 SV=1	5	4	981	109.7	4.91	94	0.993	0.871753		125.3	124.4
Q9NZ45	CDGSH iron-sulfur domain-containing protein 1 OS=Homo sapiens GN=CISD1 PE=1 SV=1	44	4	108	12.2	9.09	699	0.97	0.929648	79.6	117.1	113.7
Q13227	G protein pathway suppressor 2 OS=Homo sapiens GN=GPS2 PE=1 SV=3	10	4	327	36.7	9.52	67	1.001	0.912603	75.3	115.8	116
P32856	Syntaxin-2 OS=Homo sapiens GN=STX2 PE=1 SV=3	15	4	288	33.3	6.28	142	0.964	0.741031	288.8	40.5	39.1
Q8NBL1	Protein O-glucosyltransferase 1 OS=Homo sapiens GN=POGLUT1 PE=1 SV=1	11	4	392	46.2	8.72	180	1.03	0.976319	114.2	86	88.6
Q86VR2	Reticulophagy regulator 3 OS=Homo sapiens GN=RETREG3 PE=1 SV=1	14	4	466	51.4	4.97	109	0.994	0.907947	154.6	73.7	73.3
O14972	Down syndrome critical region protein 3 OS=Homo sapiens GN=DSCR3 PE=2 SV=1	20	4	297	33	7.68	264	0.935	0.957793	193.3	64.7	60.4
P63272	Transcription elongation factor SPT4 OS=Homo sapiens GN=SUPT4H1 PE=1 SV=1	44	4	117	13.2	8.06	118	0.83	0.586309		111.6	92.6
Q9BTK6	PAXIP1-associated glutamate-rich protein 1 OS=Homo sapiens GN=PAGR1 PE=1 SV=1	29	4	254	27.7	4.46	387	0.998	0.598688		149.1	148.9
Q86X52	Chondroitin sulfate synthase 1 OS=Homo sapiens GN=CHSY1 PE=1 SV=3	7	4	802	91.7	9.23	70	1.138	0.149689	222	53.9	61.3
Q9Y5P8	Serine/threonine-protein phosphatase 2A regulatory subunit B'' subunit beta OS=Homo sapiens GN=PPP2R3B PE=1 SV=2	9	4	575	65	5.14	79	1.136	0.084282		121.5	138
Q96LA8	Protein arginine N-methyltransferase 6 OS=Homo sapiens GN=PRMT6 PE=1 SV=1	12	4	375	41.9	5.44	129	1.011	0.954755		143.7	145.3
Q9GZX9	Twisted gastrulation protein homolog 1 OS=Homo sapiens GN=TWSG1 PE=1 SV=1	24	4	223	25	5.34	352	0.909	0.292019	32.9	100	90.9
Q9NV56	MRG/MORF4L-binding protein OS=Homo sapiens GN=MRGBP PE=1 SV=1	21	4	204	22.4	5.83	440	0.968	0.771499		145.9	141.2
Q9NWZ8	Gem-associated protein 8 OS=Homo sapiens GN=GEMIN8 PE=1 SV=1	21	4	242	28.6	6.8	118	1.046	0.978996	207.2	67.6	70.7
P01023	Alpha-2-macroglobulin OS=Homo sapiens GN=A2M PE=1 SV=3	4	4	1474	163.2	6.46	617	0.916	0.998266	75.9	100.2	91.7
Q96HR3	Mediator of RNA polymerase II transcription subunit 30 OS=Homo sapiens GN=MED30 PE=1 SV=1	27	4	178	20.3	8.27	240	0.929	0.582589		151.5	140.8
Q8IXM6	Nurim OS=Homo sapiens GN=NRM PE=1 SV=1	17	4	262	29.4	8.63	199	1.048	0.175876	40	121.1	126.9
Q86Y91	Kinesin-like protein KIF18B OS=Homo sapiens GN=KIF18B PE=1 SV=3	5	4	864	94.2	8.79	121	0.903	0.588705		124.1	112
Q05BQ5	MBT domain-containing protein 1 OS=Homo sapiens GN=MBTD1 PE=1 SV=2	10	4	628	70.5	7.77	232	1.33	0.0765217		127.7	169.8
O60346	PH domain leucine-rich repeat-containing protein phosphatase 1 OS=Homo sapiens GN=PHLPP1 PE=1 SV=3	2	4	1717	184.6	6.28	77	0.919	0.919242		123	113
Q92503	SEC14-like protein 1 OS=Homo sapiens GN=SEC14L1 PE=1 SV=2	6	4	715	81.2	6.43	169	0.816	0.190908		157.7	128.7
Q9Y2I1	Nischarin OS=Homo sapiens GN=NISCH PE=1 SV=3	3	4	1504	166.5	5.14	107	1.107	0.659963		114.5	126.8
O76075	DNA fragmentation factor subunit beta OS=Homo sapiens GN=DFFB PE=1 SV=1	12	4	338	39.1	9	102	1.029	0.762642	244.9	47	48.3
Q9UHC7	E3 ubiquitin-protein ligase makorin-1 OS=Homo sapiens GN=MKRN1 PE=1 SV=3	12	4	482	53.3	5.14	160	1.045	0.996159		143.1	149.6
P61803	Dolichyl-diphosphooligosaccharide--protein glycosyltransferase subunit DAD1 OS=Homo sapiens GN=DAD1 PE=1 SV=3	35	4	113	12.5	7.08	608	1.013	0.788801	89	108.1	109.5
P12235	ADP/ATP translocase 1 OS=Homo sapiens GN=SLC25A4 PE=1 SV=4	63	4	298	33	9.76	7416	1.126	0.235848	45.2	106.9	120.4
L0R6Q1	SLC35A4 upstream open reading frame protein OS=Homo sapiens GN=SLC35A4 PE=3 SV=1	40	4	103	11.1	8.1	434	0.981	0.6721		126.4	124
A1A4S6	Rho GTPase-activating protein 10 OS=Homo sapiens GN=ARHGAP10 PE=1 SV=1	4	4	786	89.3	7.18	77	0.996	0.991171	102.9	94	93.6
Q8WVE0	EEF1A lysine methyltransferase 1 OS=Homo sapiens GN=EEF1AKMT1 PE=1 SV=1	29	4	214	24.5	4.55	225	1.038	0.955211		121.9	126.5
O15258	Protein RER1 OS=Homo sapiens GN=RER1 PE=1 SV=1	24	4	196	22.9	9.54	431	1.042	0.976149	131.6	79.2	82.5
Q9BQL6	Fermitin family homolog 1 OS=Homo sapiens GN=FERMT1 PE=1 SV=1	11	4	677	77.4	6.28	609	1.287	0.0517169	247.2	43.4	55.9
P17568	NADH dehydrogenase [ubiquinone] 1 beta subcomplex subunit 7 OS=Homo sapiens GN=NDUFB7 PE=1 SV=4	34	4	137	16.4	8.92	276	0.814	0.295333		168.2	137
P62854	40S ribosomal protein S26 OS=Homo sapiens GN=RPS26 PE=1 SV=3	44	4	115	13	11	2582	0.966	0.422896	73.2	114.2	110.3
Q13099	Intraflagellar transport protein 88 homolog OS=Homo sapiens GN=IFT88 PE=2 SV=2	5	4	833	94.2	6.54	130	1.107	0.471405		119.5	132.3
P62699	Protein yippee-like 5 OS=Homo sapiens GN=YPEL5 PE=1 SV=1	36	4	121	13.8	7.31	254	1.264	0.023873	164.5	67.4	85.2
P02792	Ferritin light chain OS=Homo sapiens GN=FTL PE=1 SV=2	32	4	175	20	5.78	351	1.295	0.569406	144	56.8	73.6
Q9H9A7	RecQ-mediated genome instability protein 1 OS=Homo sapiens GN=RMI1 PE=1 SV=3	7	4	625	70.1	4.96	76	1.052	0.494065	61.7	102.9	108.2
Q969E8	Pre-rRNA-processing protein TSR2 homolog OS=Homo sapiens GN=TSR2 PE=1 SV=1	30	4	191	20.9	4.39	373	0.976	0.865085	55.3	128.3	125.2
P49761	Dual specificity protein kinase CLK3 OS=Homo sapiens GN=CLK3 PE=1 SV=3	5	4	638	73.5	9.92	72	1.412	0.41604	147.8	61.8	87.2
Q92930	Ras-related protein Rab-8B OS=Homo sapiens GN=RAB8B PE=1 SV=2	46	4	207	23.6	9.07	2725	0.966	0.873955	78	99.5	96
Q8WV41	Sorting nexin-33 OS=Homo sapiens GN=SNX33 PE=1 SV=1	7	4	574	65.2	6.79	204	0.957	0.978701		130.6	125
Q14667	Protein KIAA0100 OS=Homo sapiens GN=KIAA0100 PE=1 SV=3	2	4	2235	253.5	7.14	198	1.087	0.202328		124.9	135.7
P49356	Protein farnesyltransferase subunit beta OS=Homo sapiens GN=FNTB PE=1 SV=1	14	4	437	48.7	5.82	271	1.004	0.930393	112	100.1	100.5
O95169	NADH dehydrogenase [ubiquinone] 1 beta subcomplex subunit 8, mitochondrial OS=Homo sapiens GN=NDUFB8 PE=1 SV=1	23	4	186	21.8	6.8	167	0.911	0.253888	178.4	81.8	74.5
O60637	Tetraspanin-3 OS=Homo sapiens GN=TSPAN3 PE=2 SV=1	15	4	253	28	5.81	346	1.054	0.939157		115.9	122.2
Q9NPH0	Lysophosphatidic acid phosphatase type 6 OS=Homo sapiens GN=ACP6 PE=1 SV=2	15	4	428	48.8	6.47	156	1.301	0.203177		102.6	133.5
Q9NUM4	Transmembrane protein 106B OS=Homo sapiens GN=TMEM106B PE=1 SV=2	20	4	274	31.1	6.99	172	0.983	0.893878	336.7	22.7	22.3
Q8N9M5	Transmembrane protein 102 OS=Homo sapiens GN=TMEM102 PE=1 SV=1	12	4	508	54.1	5.91	151	1.103	0.796212		103	113.6
Q9UHB4	NADPH-dependent diflavin oxidoreductase 1 OS=Homo sapiens GN=NDOR1 PE=1 SV=1	10	4	597	66.7	6.35	176	0.885	0.293139		148.9	131.8
Q9Y6P5	Sestrin-1 OS=Homo sapiens GN=SESN1 PE=1 SV=2	10	4	492	56.5	6.09	170	1.113	0.622388	53.9	118.8	132.2
Q9Y421	Protein FAM32A OS=Homo sapiens GN=FAM32A PE=1 SV=2	37	4	112	13.2	9.99	146	0.828	0.352847		153.8	127.3
Q8TDR0	TRAF3-interacting protein 1 OS=Homo sapiens GN=TRAF3IP1 PE=1 SV=1	5	4	691	78.6	7.93	73	1.055	0.868193	0.3	139.5	147.2
Q8ND76	Cyclin-Y OS=Homo sapiens GN=CCNY PE=1 SV=2	21	4	341	39.3	7.2	115	1.015	0.721837	111	101.7	103.2
Q9NX18	Succinate dehydrogenase assembly factor 2, mitochondrial OS=Homo sapiens GN=SDHAF2 PE=1 SV=1	17	4	166	19.6	6.8	99	0.961	0.460123	198.4	75.6	72.7
Q9H4B0	Probable tRNA N6-adenosine threonylcarbamoyltransferase, mitochondrial OS=Homo sapiens GN=OSGEPL1 PE=2 SV=2	9	4	414	45.1	8.56	100	1.06	0.732894	138.4	79.9	84.7
Q9H553	Alpha-1,3/1,6-mannosyltransferase ALG2 OS=Homo sapiens GN=ALG2 PE=1 SV=1	10	4	416	47.1	7.05	100	1.012	0.714473		124.9	126.4
P17544	Cyclic AMP-dependent transcription factor ATF-7 OS=Homo sapiens GN=ATF7 PE=1 SV=2	15	4	494	52.9	8.65	426	0.988	0.854698		136.8	135.2
Q8WUR7	UPF0235 protein C15orf40 OS=Homo sapiens GN=C15orf40 PE=1 SV=2	44	4	153	16.3	9.83	491	0.986	0.804281		144.2	142.1
P26572	Alpha-1,3-mannosyl-glycoprotein 2-beta-N-acetylglucosaminyltransferase OS=Homo sapiens GN=MGAT1 PE=1 SV=2	11	4	445	50.8	9.16	120	0.867	0.996757		132	114.4
Q14353	Guanidinoacetate N-methyltransferase OS=Homo sapiens GN=GAMT PE=1 SV=1	31	4	236	26.3	6.14	493	1.096	0.376802	71.6	99.5	109.1
Q9UKL6	Phosphatidylcholine transfer protein OS=Homo sapiens GN=PCTP PE=1 SV=1	17	4	214	24.8	5.78	87	1.233	0.0400691		115.2	142
Q9HAR2	Adhesion G protein-coupled receptor L3 OS=Homo sapiens GN=ADGRL3 PE=1 SV=2	3	4	1447	161.7	6.44	104	1.101	0.231483		134.9	148.5
Q9H944	Mediator of RNA polymerase II transcription subunit 20 OS=Homo sapiens GN=MED20 PE=1 SV=1	30	4	212	23.2	6.87	320	1.036	0.257451		138.1	143
O95822	Malonyl-CoA decarboxylase, mitochondrial OS=Homo sapiens GN=MLYCD PE=1 SV=3	11	4	493	55	8.95	170	1.191	0.198795	235	49	58.3
P63173	60S ribosomal protein L38 OS=Homo sapiens GN=RPL38 PE=1 SV=2	41	4	70	8.2	10.1	1525	1.092	0.917376	40.7	121.9	133.1
Q8IWT0	Protein archease OS=Homo sapiens GN=ZBTB8OS PE=1 SV=2	22	4	167	19.5	4.49	222	0.866	0.66084	69.9	132.9	115.1
Q9UL33	Trafficking protein particle complex subunit 2-like protein OS=Homo sapiens GN=TRAPPC2L PE=1 SV=1	32	4	140	16.1	6.77	430	1.009	0.730364	113	100.7	101.6
Q8WTV0	Scavenger receptor class B member 1 OS=Homo sapiens GN=SCARB1 PE=1 SV=1	8	4	552	60.8	8.24	155	0.703	0.0222532	96.5	107	75.2
Q9GZM5	Protein YIPF3 OS=Homo sapiens GN=YIPF3 PE=1 SV=1	19	4	350	38.2	5.76	311	0.999	0.788662	161.1	76.3	76.3
Q96N46	Tetratricopeptide repeat protein 14 OS=Homo sapiens GN=TTC14 PE=1 SV=1	6	4	770	88.3	8.63	71	0.999	0.602333	176.4	79.2	79.1
O43504	Ragulator complex protein LAMTOR5 OS=Homo sapiens GN=LAMTOR5 PE=1 SV=1	81	4	91	9.6	4.87	690	1.098	0.998157		134.3	147.4
Q8WU10	Pyridine nucleotide-disulfide oxidoreductase domain-containing protein 1 OS=Homo sapiens GN=PYROXD1 PE=1 SV=1	10	4	500	55.8	5.85	109	1.002	0.850533		125.5	125.7
Q96BZ8	Leukocyte receptor cluster member 1 OS=Homo sapiens GN=LENG1 PE=1 SV=1	20	4	264	30.5	9.69	217	0.924	0.952275	25.4	114.2	105.5
Q13277	Syntaxin-3 OS=Homo sapiens GN=STX3 PE=1 SV=3	9	4	289	33.1	5.44	98	0.933	0.759805		119.1	111.1
O95926	Pre-mRNA-splicing factor SYF2 OS=Homo sapiens GN=SYF2 PE=1 SV=1	17	4	243	28.7	8.4	160	1.107	0.888939	158.1	80.4	89
Q9Y478	5'-AMP-activated protein kinase subunit beta-1 OS=Homo sapiens GN=PRKAB1 PE=1 SV=4	22	4	270	30.4	6.4	185	1.43	0.196663		96.9	138.6
Q6P587	Acylpyruvase FAHD1, mitochondrial OS=Homo sapiens GN=FAHD1 PE=1 SV=2	33	4	224	24.8	7.39	307	0.949	0.692408		151.1	143.4
Q92466	DNA damage-binding protein 2 OS=Homo sapiens GN=DDB2 PE=1 SV=1	10	4	427	47.8	9.47	134	0.976	0.995223		127.6	124.5
Q16854	Deoxyguanosine kinase, mitochondrial OS=Homo sapiens GN=DGUOK PE=1 SV=2	23	4	277	32	8.66	102	1.031	0.693899	70.9	112.5	116
Q9NPE2	Neugrin OS=Homo sapiens GN=NGRN PE=1 SV=2	14	4	291	32.4	9.1	187	1.402	0.890138		128.6	180.2
Q9H3L0	Methylmalonic aciduria and homocystinuria type D protein, mitochondrial OS=Homo sapiens GN=MMADHC PE=1 SV=2	16	4	296	32.9	5.29	172	1.003	0.982871		127.5	127.8
Q13029	PR domain zinc finger protein 2 OS=Homo sapiens GN=PRDM2 PE=1 SV=3	2	4	1718	188.8	7.31	217	1.296	0.141327		116.3	150.7
Q5XKP0	MICOS complex subunit MIC13 OS=Homo sapiens GN=MIC13 PE=1 SV=1	58	4	118	13.1	9.42	679	0.98	0.957744	11.7	137	134.2
Q7Z7K0	COX assembly mitochondrial protein homolog OS=Homo sapiens GN=CMC1 PE=1 SV=1	41	4	106	12.5	8.63	408	1.042	0.987212	45.3	127.3	132.6
Q16514	Transcription initiation factor TFIID subunit 12 OS=Homo sapiens GN=TAF12 PE=1 SV=1	28	4	161	17.9	7.99	100	0.919	0.89276	191.9	78	71.7
P62857	40S ribosomal protein S28 OS=Homo sapiens GN=RPS28 PE=1 SV=1	52	4	69	7.8	10.7	2661	1.025	0.845864	195	75.1	76.9
Q9P2H3	Intraflagellar transport protein 80 homolog OS=Homo sapiens GN=IFT80 PE=1 SV=3	5	4	777	88	7.69	78	1.076	0.883504	176.6	68.2	73.3
Q8N2M8	CLK4-associating serine/arginine rich protein OS=Homo sapiens GN=CLASRP PE=1 SV=4	8	4	674	77.1	10.45	93	0.96	0.923482	49.8	116.4	111.7
P28347	Transcriptional enhancer factor TEF-1 OS=Homo sapiens GN=TEAD1 PE=1 SV=2	13	4	426	47.9	8.15	135	0.89	0.687306	147.5	96.2	85.7
Q53S58	Transmembrane protein 177 OS=Homo sapiens GN=TMEM177 PE=2 SV=1	11	4	311	33.7	9.61	99	1.48	0.000298	42	105.9	156.8
Q7L273	BTB/POZ domain-containing protein KCTD9 OS=Homo sapiens GN=KCTD9 PE=1 SV=1	11	4	389	42.5	6.37	104	0.919	0.71617		132.4	121.6
P62837	Ubiquitin-conjugating enzyme E2 D2 OS=Homo sapiens GN=UBE2D2 PE=1 SV=1	76	4	147	16.7	7.83	2251	0.934	0.122299	100.3	105.8	98.7
Q9Y2G3	Probable phospholipid-transporting ATPase IF OS=Homo sapiens GN=ATP11B PE=1 SV=2	5	4	1177	134.1	6.96	108	1.046	0.558333		127.2	133.1
Q96RR1	Twinkle protein, mitochondrial OS=Homo sapiens GN=TWNK PE=1 SV=1	7	4	684	77.1	8.98	42	1.086	0.880251	35.8	127	137.9
O14519	Cyclin-dependent kinase 2-associated protein 1 OS=Homo sapiens GN=CDK2AP1 PE=1 SV=1	50	4	115	12.4	9.38	510	0.944	0.577427	64.6	119.6	112.8
Q02153	Guanylate cyclase soluble subunit beta-1 OS=Homo sapiens GN=GUCY1B3 PE=1 SV=1	7	4	619	70.5	5.35	47	1.078	0.182364		126.8	136.6
Q14657	EKC/KEOPS complex subunit LAGE3 OS=Homo sapiens GN=LAGE3 PE=1 SV=2	50	4	143	14.8	8.63	622	1.04	0.946384	50.3	121.1	126
Q8IVH2	Forkhead box protein P4 OS=Homo sapiens GN=FOXP4 PE=1 SV=1	9	4	680	73.4	6.4	111	1.058	0.937537		124.8	132
Q15819	Ubiquitin-conjugating enzyme E2 variant 2 OS=Homo sapiens GN=UBE2V2 PE=1 SV=4	70	4	145	16.4	8.09	4177	0.948	0.590363	43.6	126.4	119.8
P18433	Receptor-type tyrosine-protein phosphatase alpha OS=Homo sapiens GN=PTPRA PE=1 SV=2	5	4	802	90.5	6.7	84	0.889	0.777937		131.6	116.9
Q9Y3B1	PRELI domain containing protein 3B OS=Homo sapiens GN=PRELID3B PE=2 SV=2	22	4	194	21.5	6.73	62	1.795	0.000390286	155	61.8	111
Q13901	Nuclear nucleic acid-binding protein C1D OS=Homo sapiens GN=C1D PE=1 SV=1	21	4	141	16	9.03	126	0.932	0.52343	137.6	96.6	90.1
Q8NCD3	Holliday junction recognition protein OS=Homo sapiens GN=HJURP PE=1 SV=2	7	4	748	83.5	9.31	72	1.051	0.900839	171.3	70.7	74.4
Q96BN2	Transcriptional adapter 1 OS=Homo sapiens GN=TADA1 PE=1 SV=1	17	4	335	37.4	7.39	181	1.064	0.0683456	323.8	25.2	26.8
A6NKF1	SAC3 domain-containing protein 1 OS=Homo sapiens GN=SAC3D1 PE=1 SV=2	16	4	404	43.5	8.69	118	0.994	0.90792	84.1	111.9	111.3
Q96HD1	Cysteine-rich with EGF-like domain protein 1 OS=Homo sapiens GN=CRELD1 PE=1 SV=3	10	4	420	45.4	4.87	262	1.171	0.787127	128.5	77.3	90.5
Q8NBF6	Late secretory pathway protein AVL9 homolog OS=Homo sapiens GN=AVL9 PE=1 SV=1	7	4	648	71.9	6.21	341	1.118	0.556872		134.5	150.4
P18440	Arylamine N-acetyltransferase 1 OS=Homo sapiens GN=NAT1 PE=1 SV=2	18	4	290	33.9	6.54	229	1.176	0.41222	113.2	81.2	95.5
Q99942	E3 ubiquitin-protein ligase RNF5 OS=Homo sapiens GN=RNF5 PE=1 SV=1	21	4	180	19.9	6.65	42	0.982	0.745654	73.7	112.5	110.5
Q8IZQ1	WD repeat and FYVE domain-containing protein 3 OS=Homo sapiens GN=WDFY3 PE=1 SV=2	2	4	3526	395	6.76	201	1.181	0.144054		120.9	142.8
O60220	Mitochondrial import inner membrane translocase subunit Tim8 A OS=Homo sapiens GN=TIMM8A PE=1 SV=1	49	4	97	11	5.16	928	0.975	0.482929	126.1	103	100.4
Q96GJ1	tRNA (uracil(54)-C(5))-methyltransferase homolog OS=Homo sapiens GN=TRMT2B PE=1 SV=1	8	4	504	56.4	8.81	127	0.95	0.995588	220.8	66.5	63.2
Q9NXF7	DDB1- and CUL4-associated factor 16 OS=Homo sapiens GN=DCAF16 PE=1 SV=1	23	4	216	24.2	6.04	454	1.03	0.989417	380.3	7.1	7.3
Q9HB90	Ras-related GTP-binding protein C OS=Homo sapiens GN=RRAGC PE=1 SV=1	29	4	399	44.2	5.1	793	1.053	0.712806	89.3	96	101.1
P15151	Poliovirus receptor OS=Homo sapiens GN=PVR PE=1 SV=2	10	4	417	45.3	6.52	335	0.994	0.36525	90.5	91.9	91.4
Q712K3	Ubiquitin-conjugating enzyme E2 R2 OS=Homo sapiens GN=UBE2R2 PE=1 SV=1	21	4	238	27.1	4.42	218	0.897	0.139929	108.1	93.8	84.1
Q9NUP9	Protein lin-7 homolog C OS=Homo sapiens GN=LIN7C PE=1 SV=1	48	4	197	21.8	8.43	1089	0.981	0.500746	75.9	100.1	98.2
O94887	FERM, ARHGEF and pleckstrin domain-containing protein 2 OS=Homo sapiens GN=FARP2 PE=1 SV=3	6	4	1054	119.8	8.79	168	0.785	0.199903	57.3	132	103.6
Q9UPW0	Forkhead box protein J3 OS=Homo sapiens GN=FOXJ3 PE=1 SV=2	11	4	622	68.9	7.09	507	1.019	0.878067	68.5	111.4	113.5
Q8TF74	WAS/WASL-interacting protein family member 2 OS=Homo sapiens GN=WIPF2 PE=1 SV=1	13	4	440	46.3	10.93	93	1.059	0.960898		120	127.1
Q13636	Ras-related protein Rab-31 OS=Homo sapiens GN=RAB31 PE=1 SV=1	36	4	194	21.6	7.06	320	0.977	0.64449	52.3	110.3	107.7
Q9NX08	COMM domain-containing protein 8 OS=Homo sapiens GN=COMMD8 PE=1 SV=1	29	4	183	21.1	5.43	137	0.936	0.94161	70.4	125	117
Q9Y5J9	Mitochondrial import inner membrane translocase subunit Tim8 B OS=Homo sapiens GN=TIMM8B PE=1 SV=1	45	4	83	9.3	5.12	481	1.058	0.998818	101.5	106.3	112.5
Q12968	Nuclear factor of activated T-cells, cytoplasmic 3 OS=Homo sapiens GN=NFATC3 PE=1 SV=1	6	4	1075	115.5	6.37	164	0.942	0.962008		147.1	138.5
Q9GZY4	Cytochrome c oxidase assembly factor 1 homolog OS=Homo sapiens GN=COA1 PE=1 SV=1	27	4	146	16.7	8.81	153	1.119	0.784432		134.1	150
P81605	Dermcidin OS=Homo sapiens GN=DCD PE=1 SV=2	29	4	110	11.3	6.54	89	1.156	0.915627	141	86.6	100.1
O95168	NADH dehydrogenase [ubiquinone] 1 beta subcomplex subunit 4 OS=Homo sapiens GN=NDUFB4 PE=1 SV=3	40	4	129	15.2	9.85	967	0.762	0.215833	39.7	146.6	111.7
Q05932	Folylpolyglutamate synthase, mitochondrial OS=Homo sapiens GN=FPGS PE=1 SV=3	8	4	587	64.6	7.94	239	0.938	0.953726		132.6	124.4
P61960	Ubiquitin-fold modifier 1 OS=Homo sapiens GN=UFM1 PE=1 SV=1	68	4	85	9.1	9.31	685	1.056	0.997489	97.7	88.1	93
Q32NC0	UPF0711 protein C18orf21 OS=Homo sapiens GN=C18orf21 PE=1 SV=1	19	4	220	24.8	10.26	100	1.057	0.779484		125.6	132.7
Q659C4	La-related protein 1B OS=Homo sapiens GN=LARP1B PE=1 SV=2	11	4	914	105.3	7.61	436	1.246	0.229752		126	157.1
Q8WUU5	GATA zinc finger domain-containing protein 1 OS=Homo sapiens GN=GATAD1 PE=1 SV=1	23	4	269	28.7	9.41	151	1.007	0.924608	172.5	74.6	75.1
Q4VC05	B-cell CLL/lymphoma 7 protein family member A OS=Homo sapiens GN=BCL7A PE=1 SV=1	30	4	210	22.8	5.14	567	0.903	0.380048	66.1	123.2	111.2
Q9H9H4	Vacuolar protein sorting-associated protein 37B OS=Homo sapiens GN=VPS37B PE=1 SV=1	21	4	285	31.3	7.34	236	0.896	0.498321		133.3	119.5
Q71SY5	Mediator of RNA polymerase II transcription subunit 25 OS=Homo sapiens GN=MED25 PE=1 SV=2	7	4	747	78.1	8.34	254	0.983	0.991144		136.9	134.7
Q16890	Tumor protein D53 OS=Homo sapiens GN=TPD52L1 PE=1 SV=1	25	4	204	22.4	5.62	918	1.131	0.927761	97.1	83.6	94.5
O43824	Putative GTP-binding protein 6 OS=Homo sapiens GN=GTPBP6 PE=2 SV=3	9	4	516	56.8	9.42	276	0.758	0.0668009	38.7	138.7	105.2
Q9UIU6	Homeobox protein SIX4 OS=Homo sapiens GN=SIX4 PE=1 SV=2	9	4	781	82.9	5.71	522	0.844	0.71056		157.7	133.1
Q9Y6G3	39S ribosomal protein L42, mitochondrial OS=Homo sapiens GN=MRPL42 PE=1 SV=1	33	4	142	16.7	8.35	195	0.724	0.199886	155.8	104.8	75.9
Q9Y2R0	Cytochrome c oxidase assembly factor 3 homolog, mitochondrial OS=Homo sapiens GN=COA3 PE=1 SV=1	36	4	106	11.7	9.6	363	0.741	0.123491	92.4	115.5	85.6
Q9NP58	ATP-binding cassette sub-family B member 6, mitochondrial OS=Homo sapiens GN=ABCB6 PE=1 SV=1	10	4	842	93.8	8.48	247	0.847	0.168412		149.4	126.6
Q9BZM4	UL16-binding protein 3 OS=Homo sapiens GN=ULBP3 PE=1 SV=1	23	4	244	27.9	8.02	111	0.961	0.998256		132.2	127.1
Q8N653	Leucine-zipper-like transcriptional regulator 1 OS=Homo sapiens GN=LZTR1 PE=1 SV=2	6	4	840	94.7	6.57	79	0.864	0.897991		137.3	118.7
Q9H0X4	Protein FAM234A OS=Homo sapiens GN=FAM234A PE=1 SV=1	13	4	552	59.6	6.28	188	1.265	0.43531		113.8	143.9
Q9HBM6	Transcription initiation factor TFIID subunit 9B OS=Homo sapiens GN=TAF9B PE=1 SV=1	36	4	251	27.6	9.55	400	0.898	0.670192	162.2	94.2	84.5
Q6NXR4	TELO2-interacting protein 2 OS=Homo sapiens GN=TTI2 PE=1 SV=1	8	4	508	56.9	7.09	576	1.364	0.491854		122	166.4
Q9UGY1	Nucleolar protein 12 OS=Homo sapiens GN=NOL12 PE=1 SV=1	22	4	213	24.6	10.23	114	0.884	0.222644	117.6	96.3	85.1
Q9BYE7	Polycomb group RING finger protein 6 OS=Homo sapiens GN=PCGF6 PE=1 SV=2	16	4	350	39	4.97	144	0.972	0.962889		145.7	141.5
P61619	Protein transport protein Sec61 subunit alpha isoform 1 OS=Homo sapiens GN=SEC61A1 PE=1 SV=2	18	4	476	52.2	8.06	1278	1.293	0.694482	80.3	98.4	127.2
P84101	Small EDRK-rich factor 2 OS=Homo sapiens GN=SERF2 PE=1 SV=1	42	4	59	6.9	10.45	173	0.979	0.528863	174.9	78.7	77
O00584	Ribonuclease T2 OS=Homo sapiens GN=RNASET2 PE=1 SV=2	19	4	256	29.5	7.08	144	0.977	0.599968	202.7	66.5	65
Q86UU1	Pleckstrin homology-like domain family B member 1 OS=Homo sapiens GN=PHLDB1 PE=1 SV=1	5	4	1377	151.1	8.63	102	1.11	0.182116	141.5	81.1	90
O14662	Syntaxin-16 OS=Homo sapiens GN=STX16 PE=1 SV=3	12	4	325	37	6.11	258	1.124	0.966405	91.1	103.8	116.7
Q96JK2	DDB1- and CUL4-associated factor 5 OS=Homo sapiens GN=DCAF5 PE=1 SV=2	7	4	942	103.9	5.76	263	1.166	0.579963		114.4	133.3
Q9H1X3	DnaJ homolog subfamily C member 25 OS=Homo sapiens GN=DNAJC25 PE=1 SV=1	12	4	360	42.4	9.13	69	0.954	0.983351		149.7	142.9
Q9H7H0	Methyltransferase-like protein 17, mitochondrial OS=Homo sapiens GN=METTL17 PE=1 SV=1	10	4	456	50.7	9.33	112	0.959	0.862881	177	79.3	76
Q9NR19	Acetyl-coenzyme A synthetase, cytoplasmic OS=Homo sapiens GN=ACSS2 PE=1 SV=1	6	4	701	78.5	6.46	187	1.043	0.684843		125.8	131.2
P62304	Small nuclear ribonucleoprotein E OS=Homo sapiens GN=SNRPE PE=1 SV=1	65	4	92	10.8	9.44	2421	0.969	0.560496	42	123.4	119.6
Q92585	Mastermind-like protein 1 OS=Homo sapiens GN=MAML1 PE=1 SV=3	7	4	1016	108	8.28	82	0.978	0.582077		137.2	134.1
Q15043	Zinc transporter ZIP14 OS=Homo sapiens GN=SLC39A14 PE=1 SV=3	10	4	492	54.2	5.33	377	1.264	0.722764		126.2	159.4
P82909	28S ribosomal protein S36, mitochondrial OS=Homo sapiens GN=MRPS36 PE=1 SV=2	53	4	103	11.5	9.99	269	0.945	0.425971	165.6	72.1	68.2
Q5T481	RNA-binding protein 20 OS=Homo sapiens GN=RBM20 PE=1 SV=3	6	4	1227	134.3	5.69	121	1.072	0.937473		139.9	150
O75817	Ribonuclease P protein subunit p20 OS=Homo sapiens GN=POP7 PE=1 SV=2	30	4	140	15.6	8.94	382	0.925	0.748254	209	70.5	65.2
Q9H6X2	Anthrax toxin receptor 1 OS=Homo sapiens GN=ANTXR1 PE=1 SV=2	8	4	564	62.7	7.61	183	1.044	0.753059		130.1	135.9
Q9Y2Z9	Ubiquinone biosynthesis monooxygenase COQ6, mitochondrial OS=Homo sapiens GN=COQ6 PE=1 SV=2	8	4	468	50.8	7.3	226	0.852	0.291506		135.7	115.6
Q5BJD5	Transmembrane protein 41B OS=Homo sapiens GN=TMEM41B PE=1 SV=1	15	4	291	32.5	9.58	118	1.17	0.0138397	53.3	110.7	129.5
O60888	Protein CutA OS=Homo sapiens GN=CUTA PE=1 SV=2	37	4	179	19.1	5.5	2542	1.02	0.573922	83.3	107.4	109.6
Q7Z309	Protein FAM122B OS=Homo sapiens GN=FAM122B PE=1 SV=2	20	4	247	26.9	6.37	186	1.146	0.762292		118	135.2
P52747	Zinc finger protein 143 OS=Homo sapiens GN=ZNF143 PE=1 SV=2	5	4	638	68.9	6.05	109	0.999	0.94577	18.9	130.8	130.8
Q9UPQ0	LIM and calponin homology domains-containing protein 1 OS=Homo sapiens GN=LIMCH1 PE=1 SV=4	5	4	1083	121.8	6.47	147	0.927	0.9987		124.1	115
Q9H2C2	Protein ARV1 OS=Homo sapiens GN=ARV1 PE=1 SV=1	16	4	271	31	8.28	202	1.107	0.669239	18.7	106.3	117.6
Q86XN7	Proline and serine-rich protein 1 OS=Homo sapiens GN=PROSER1 PE=1 SV=2	4	4	944	95.6	8.88	84	0.933	0.329063	63.9	112.7	105.1
Q9NSP4	Centromere protein M OS=Homo sapiens GN=CENPM PE=1 SV=1	22	4	180	19.7	7.2	217	1.181	0.426916	88.7	102.7	121.3
Q15124	Phosphoglucomutase-like protein 5 OS=Homo sapiens GN=PGM5 PE=1 SV=2	8	4	567	62.2	7.21	235	1.313	0.219543		114.8	150.8
Q9P2R6	Arginine-glutamic acid dipeptide repeats protein OS=Homo sapiens GN=RERE PE=1 SV=2	3	4	1566	172.3	7.69	81	1.091	0.580975		124.6	135.9
Q9NVP2	Histone chaperone ASF1B OS=Homo sapiens GN=ASF1B PE=1 SV=1	49	4	202	22.4	4.56	307	1.181	0.611747		127.1	150
Q56P03	E2F-associated phosphoprotein OS=Homo sapiens GN=EAPP PE=1 SV=4	21	4	285	32.7	5.12	158	0.989	0.900688		130.3	128.9
Q16595	Frataxin, mitochondrial OS=Homo sapiens GN=FXN PE=1 SV=2	22	4	210	23.1	8.69	212	1.005	0.696853	95.3	104.7	105.2
Q70IA6	MOB kinase activator 2 OS=Homo sapiens GN=MOB2 PE=1 SV=1	15	4	237	26.9	6.79	430	1.027	0.357529		136.6	140.2
O43164	E3 ubiquitin-protein ligase Praja-2 OS=Homo sapiens GN=PJA2 PE=1 SV=4	18	4	708	78.2	4.39	262	0.977	0.919679		138.7	135.5
Q9H8M2	Bromodomain-containing protein 9 OS=Homo sapiens GN=BRD9 PE=1 SV=2	10	4	597	67	6.19	118	1.026	0.927609	208.2	62.3	63.9
Q92882	Osteoclast-stimulating factor 1 OS=Homo sapiens GN=OSTF1 PE=1 SV=2	22	4	214	23.8	5.68	392	0.874	0.0979747	53.7	111	97
Q9NQC7	Ubiquitin carboxyl-terminal hydrolase CYLD OS=Homo sapiens GN=CYLD PE=1 SV=1	5	4	956	107.2	5.59	116	1.07	0.746394	239.3	54.3	58.1
Q9NWM8	Peptidyl-prolyl cis-trans isomerase FKBP14 OS=Homo sapiens GN=FKBP14 PE=1 SV=1	26	4	211	24.2	6.07	167	0.867	0.504142	57.7	132.9	115.3
Q9BYI3	Hyccin OS=Homo sapiens GN=FAM126A PE=1 SV=2	10	4	521	57.6	8.16	232	1.003	0.97052		142.6	143
Q96JM2	Zinc finger protein 462 OS=Homo sapiens GN=ZNF462 PE=1 SV=3	1	4	2506	284.5	7.58	57	1.408	0.0182201		111.7	157.3
Q96T21	Selenocysteine insertion sequence-binding protein 2 OS=Homo sapiens GN=SECISBP2 PE=1 SV=2	6	4	854	95.4	8.12	114	0.973	0.996265		135.7	132
Q96EY5	Multivesicular body subunit 12A OS=Homo sapiens GN=MVB12A PE=1 SV=1	24	4	273	28.8	8.91	299	0.959	0.987599	128.1	93.6	89.7
Q7Z422	SUZ domain-containing protein 1 OS=Homo sapiens GN=SZRD1 PE=1 SV=1	41	4	152	17	8.95	404	0.97	0.834744	59.8	97	94.1
Q9BSY4	Coiled-coil-helix-coiled-coil-helix domain-containing protein 5 OS=Homo sapiens GN=CHCHD5 PE=1 SV=1	55	4	110	12.4	6.73	353	1.028	0.572742		119.3	122.7
Q96J42	Thioredoxin domain-containing protein 15 OS=Homo sapiens GN=TXNDC15 PE=1 SV=1	26	4	360	39.9	4.83	574	0.922	0.620578		142.7	131.5
Q8TD26	Chromodomain-helicase-DNA-binding protein 6 OS=Homo sapiens GN=CHD6 PE=1 SV=4	5	4	2715	305.2	6.27	308	1.29	0.250356		123.1	158.8
Q71DI3	Histone H3.2 OS=Homo sapiens GN=HIST2H3A PE=1 SV=3	65	4	136	15.4	11.27	11872	0.885	0.632973	13.6	136.1	120.4
P51513	RNA-binding protein Nova-1 OS=Homo sapiens GN=NOVA1 PE=1 SV=1	15	4	510	52	8.88	149	1.694	0.00566781		110.3	186.8
Q9NWQ8	Phosphoprotein associated with glycosphingolipid-enriched microdomains 1 OS=Homo sapiens GN=PAG1 PE=1 SV=2	18	4	432	47	4.65	121	0.987	0.992129		138.1	136.3
Q02083	N-acylethanolamine-hydrolyzing acid amidase OS=Homo sapiens GN=NAAA PE=1 SV=3	9	4	359	40	8.75	154	0.904	0.282405		129.8	117.4
Q9H792	Pseudopodium-enriched atypical kinase 1 OS=Homo sapiens GN=PEAK1 PE=1 SV=4	2	4	1746	193	6.89	131	0.982	0.773683		133.2	130.7
Q8N9N5	Protein BANP OS=Homo sapiens GN=BANP PE=1 SV=3	7	4	519	56.5	5.49	73	0.991	0.831338	116.1	96.2	95.3
O60499	Syntaxin-10 OS=Homo sapiens GN=STX10 PE=1 SV=1	24	4	249	28.1	4.89	229	0.873	0.737139		153.7	134.1
O60504	Vinexin OS=Homo sapiens GN=SORBS3 PE=1 SV=2	6	4	671	75.3	9.45	170	1.15	0.424639	168.5	70.4	80.9
Q2PZI1	Probable C-mannosyltransferase DPY19L1 OS=Homo sapiens GN=DPY19L1 PE=2 SV=1	10	4	675	77.3	8.95	98	1.07	0.493655	153.3	78.9	84.4
Q96NW4	Ankyrin repeat domain-containing protein 27 OS=Homo sapiens GN=ANKRD27 PE=1 SV=2	4	4	1050	116.9	6.87	128	0.921	0.990901		142.2	130.9
Q75N03	E3 ubiquitin-protein ligase Hakai OS=Homo sapiens GN=CBLL1 PE=1 SV=1	16	4	491	54.5	8.29	274	0.939	0.694143		140.6	132
Q8TEA7	TBC domain-containing protein kinase-like protein OS=Homo sapiens GN=TBCK PE=1 SV=4	5	4	893	100.6	6.58	35	1.036	0.709084		129	133.7
Q02487	Desmocollin-2 OS=Homo sapiens GN=DSC2 PE=1 SV=1	6	4	901	99.9	5.34	237	0.775	0.566424	65.3	123.2	95.5
P98082	Disabled homolog 2 OS=Homo sapiens GN=DAB2 PE=1 SV=3	5	4	770	82.4	5.53	76	1.025	0.993894		134.9	138.3
P13056	Nuclear receptor subfamily 2 group C member 1 OS=Homo sapiens GN=NR2C1 PE=1 SV=2	9	4	603	67.3	6.32	99	0.939	0.99282		136.6	128.2
Q9Y484	WD repeat domain phosphoinositide-interacting protein 4 OS=Homo sapiens GN=WDR45 PE=1 SV=1	11	4	360	39.8	7.14	297	0.994	0.999784	213.8	62.5	62.1
P13987	CD59 glycoprotein OS=Homo sapiens GN=CD59 PE=1 SV=1	25	4	128	14.2	6.48	765	1.017	0.659447	87.2	103.8	105.5
Q2KHT3	Protein CLEC16A OS=Homo sapiens GN=CLEC16A PE=1 SV=2	4	4	1053	117.6	5.86	159	1.081	0.439124		130.9	141.5
Q01831	DNA repair protein complementing XP-C cells OS=Homo sapiens GN=XPC PE=1 SV=4	3	4	940	105.9	8.9	94	1.227	0.627027	89.8	89	109.2
P53677	AP-3 complex subunit mu-2 OS=Homo sapiens GN=AP3M2 PE=2 SV=1	22	4	418	46.9	7.56	379	1.088	0.591483	175.2	76.6	83.3
O94864	STAGA complex 65 subunit gamma OS=Homo sapiens GN=SUPT7L PE=1 SV=1	17	4	414	46.2	5.12	150	1.141	0.991624		126.8	144.7
P23142	Fibulin-1 OS=Homo sapiens GN=FBLN1 PE=1 SV=4	5	4	703	77.2	5.22	81	1.213	0.670698		123.7	150
Q9Y3E2	BolA-like protein 1 OS=Homo sapiens GN=BOLA1 PE=1 SV=1	33	4	137	14.3	7.96	628	1.029	0.880484	112.6	89.4	92
Q9BY49	Peroxisomal trans-2-enoyl-CoA reductase OS=Homo sapiens GN=PECR PE=1 SV=2	13	4	303	32.5	8.81	191	0.962	0.905705	159.4	82	78.9
P49760	Dual specificity protein kinase CLK2 OS=Homo sapiens GN=CLK2 PE=1 SV=1	9	4	499	60.1	9.66	137	0.935	0.997181	152.3	87.4	81.7
O75167	Phosphatase and actin regulator 2 OS=Homo sapiens GN=PHACTR2 PE=1 SV=2	7	4	634	69.7	8.16	150	1.041	0.999307		128.3	133.5
O43826	Glucose-6-phosphate exchanger SLC37A4 OS=Homo sapiens GN=SLC37A4 PE=1 SV=1	15	4	429	46.3	8.62	211	1.29	0.581579	160.2	72	92.9
Q96IX5	Up-regulated during skeletal muscle growth protein 5 OS=Homo sapiens GN=USMG5 PE=1 SV=1	45	4	58	6.5	9.76	689	0.986	0.999058	66.5	108.7	107.1
Q96QD8	Sodium-coupled neutral amino acid transporter 2 OS=Homo sapiens GN=SLC38A2 PE=1 SV=2	14	4	506	56	8	1338	1.063	0.463528		133.2	141.6
Q15831	Serine/threonine-protein kinase STK11 OS=Homo sapiens GN=STK11 PE=1 SV=1	16	4	433	48.6	7.43	353	0.917	0.998904		138.8	127.4
Q9NXE8	Pre-mRNA-splicing factor CWC25 homolog OS=Homo sapiens GN=CWC25 PE=1 SV=1	9	4	425	49.6	10.18	138	1.222	0.624823		125.9	153.9
Q9H6R3	Acyl-CoA synthetase short-chain family member 3, mitochondrial OS=Homo sapiens GN=ACSS3 PE=1 SV=1	7	4	686	74.7	8.63	164	1.143	0.300616	119.8	91.4	104.4
Q6PI26	Protein SHQ1 homolog OS=Homo sapiens GN=SHQ1 PE=1 SV=2	11	4	577	65.1	4.79	145	0.936	0.788883	263.8	42	39.3
Q9BRT6	Protein LLP homolog OS=Homo sapiens GN=LLPH PE=1 SV=1	31	4	129	15.2	10.37	139	0.8	0.143943	88.7	111.2	89
P49459	Ubiquitin-conjugating enzyme E2 A OS=Homo sapiens GN=UBE2A PE=1 SV=2	70	4	152	17.3	5.15	451	1.065	0.927583	61.9	109.4	116.5
Q12778	Forkhead box protein O1 OS=Homo sapiens GN=FOXO1 PE=1 SV=2	9	4	655	69.6	6.77	254	0.993	0.939741	71.7	112.6	111.8
Q8WUH6	Transmembrane protein 263 OS=Homo sapiens GN=TMEM263 PE=1 SV=1	53	4	116	11.7	9.32	362	0.981	0.999061	4.1	134.1	131.6
Q8IVL5	Prolyl 3-hydroxylase 2 OS=Homo sapiens GN=P3H2 PE=1 SV=1	7	4	708	80.9	5.71	151	1.021	0.906944		133.3	136.1
Q9UJA3	DNA helicase MCM8 OS=Homo sapiens GN=MCM8 PE=1 SV=2	8	4	840	93.6	7.75	417	0.819	0.976671	79.9	116.9	95.8
Q96HV5	Transmembrane protein 41A OS=Homo sapiens GN=TMEM41A PE=1 SV=1	15	4	264	29.6	9.03	202	1.154	0.5556	95.4	96.9	111.8
Q9UL26	Ras-related protein Rab-22A OS=Homo sapiens GN=RAB22A PE=1 SV=2	34	4	194	21.8	8.15	252	1.404	0.718271	272.3	35.7	50.1
Q5JTW2	Centrosomal protein of 78 kDa OS=Homo sapiens GN=CEP78 PE=1 SV=1	6	4	689	76.3	8.18	134	1.024	0.598044	163.7	82.2	84.1
Q8NG68	Tubulin--tyrosine ligase OS=Homo sapiens GN=TTL PE=1 SV=2	14	4	377	43.2	6.74	103	1.041	0.875548		132.7	138
Q8N465	D-2-hydroxyglutarate dehydrogenase, mitochondrial OS=Homo sapiens GN=D2HGDH PE=1 SV=3	9	4	521	56.4	7.99	132	0.922	0.62576		140.1	129.1
Q9NPJ3	Acyl-coenzyme A thioesterase 13 OS=Homo sapiens GN=ACOT13 PE=1 SV=1	49	4	140	15	9.14	706	1.041	0.497256	131.9	87.9	91.5
Q9NXN4	Ganglioside-induced differentiation-associated protein 2 OS=Homo sapiens GN=GDAP2 PE=1 SV=1	10	4	497	56.2	5.74	181	1.081	0.79487	384.9	4.9	5.3
O60858	E3 ubiquitin-protein ligase TRIM13 OS=Homo sapiens GN=TRIM13 PE=1 SV=2	10	4	407	47	6.01	87	1.073	0.282809	177.4	72.1	77.4
Q9Y547	Intraflagellar transport protein 25 homolog OS=Homo sapiens GN=HSPB11 PE=1 SV=1	42	4	144	16.3	5.03	735	1.64	0.882077	183.3	57.6	94.4
Q9P2N6	KAT8 regulatory NSL complex subunit 3 OS=Homo sapiens GN=KANSL3 PE=1 SV=2	5	4	904	95.9	9.39	80	0.981	0.869431		140.1	137.4
A6NHX0	Cytosolic arginine sensor for mTORC1 subunit 2 OS=Homo sapiens GN=CASTOR2 PE=1 SV=3	15	4	329	36	5.16	105	1.035	0.322835	148.3	82.8	85.7
Q9UIM3	FK506-binding protein-like OS=Homo sapiens GN=FKBPL PE=1 SV=1	11	4	349	38.2	5.5	213	0.942	0.602968	79.9	108.8	102.5
Q5BJH7	Protein YIF1B OS=Homo sapiens GN=YIF1B PE=1 SV=1	15	4	314	34.4	9.16	343	0.553	0.604624	72.3	131.9	72.9
Q5JTJ3	Cytochrome c oxidase assembly factor 6 homolog OS=Homo sapiens GN=COA6 PE=1 SV=1	38	4	125	14.1	8.25	725	1.156	0.959934	115.3	82.2	95.1
Q86X02	Cerebellar degeneration-related protein 2-like OS=Homo sapiens GN=CDR2L PE=1 SV=2	10	4	465	53	6.01	104	0.832	0.43342		141.4	117.7
Q9UMS0	NFU1 iron-sulfur cluster scaffold homolog, mitochondrial OS=Homo sapiens GN=NFU1 PE=1 SV=2	21	4	254	28.4	5.07	381	1.155	0.98331	206.3	59.6	68.8
O60921	Checkpoint protein HUS1 OS=Homo sapiens GN=HUS1 PE=1 SV=1	18	4	280	31.7	6.84	128	1.019	0.952417		139.9	142.6
Q92844	TRAF family member-associated NF-kappa-B activator OS=Homo sapiens GN=TANK PE=1 SV=2	14	4	425	47.8	5.68	129	0.904	0.294803		130.9	118.4
Q99584	Protein S100-A13 OS=Homo sapiens GN=S100A13 PE=1 SV=1	41	4	98	11.5	6.16	379	0.757	0.0861427	76.2	114.9	87
P10071	Transcriptional activator GLI3 OS=Homo sapiens GN=GLI3 PE=1 SV=6	5	4	1580	169.8	7.4	78	0.857	0.682937		149.2	127.9
Q8N0Z3	Spindle and centriole-associated protein 1 OS=Homo sapiens GN=SPICE1 PE=1 SV=1	4	4	855	96.2	7.44	71	1.204	0.0479953		124.5	149.9
P07311	Acylphosphatase-1 OS=Homo sapiens GN=ACYP1 PE=1 SV=2	44	4	99	11.3	9.31	400	1.013	0.882895	178.7	72.9	73.8
Q2VPB7	AP-5 complex subunit beta-1 OS=Homo sapiens GN=AP5B1 PE=1 SV=4	7	4	878	93.9	5.92	85	0.946	0.999		140.8	133.2
Q8N2F6	Armadillo repeat-containing protein 10 OS=Homo sapiens GN=ARMC10 PE=1 SV=1	15	4	343	37.5	6.61	222	0.964	0.999193		139.7	134.7
P56385	ATP synthase subunit e, mitochondrial OS=Homo sapiens GN=ATP5I PE=1 SV=2	42	4	69	7.9	9.35	889	0.903	0.751088	123.2	95.8	86.5
P0C7T5	Ataxin-1-like OS=Homo sapiens GN=ATXN1L PE=1 SV=1	6	4	689	73.3	6.6	147	1.22	0.526783		125.8	153.5
Q99933	BAG family molecular chaperone regulator 1 OS=Homo sapiens GN=BAG1 PE=1 SV=4	13	4	345	38.8	7.81	244	0.992	0.996395		133.7	132.6
Q9BSB4	Autophagy-related protein 101 OS=Homo sapiens GN=ATG101 PE=1 SV=1	21	4	218	25	6.15	306	0.997	0.513798		138	137.6
Q8N8R5	UPF0565 protein C2orf69 OS=Homo sapiens GN=C2orf69 PE=1 SV=1	13	4	385	43.4	8.09	463	0.888	0.502475		142.3	126.4
Q8IXQ3	Uncharacterized protein C9orf40 OS=Homo sapiens GN=C9orf40 PE=1 SV=1	50	4	194	21.1	5.01	299	1.026	0.819646		126.2	129.6
P24863	Cyclin-C OS=Homo sapiens GN=CCNC PE=1 SV=2	12	4	283	33.2	7.33	107	1.159	0.47798	268.3	40.6	47.1
P61024	Cyclin-dependent kinases regulatory subunit 1 OS=Homo sapiens GN=CKS1B PE=1 SV=1	66	4	79	9.7	8.94	376	1.576	0.623281	270.1	36.4	57.3
Q8N668	COMM domain-containing protein 1 OS=Homo sapiens GN=COMMD1 PE=1 SV=1	26	4	190	21.2	6.2	260	1.138	0.379561		125.4	142.7
P04080	Cystatin-B OS=Homo sapiens GN=CSTB PE=1 SV=2	55	4	98	11.1	7.56	2907	0.709	0.111109	113.5	113.1	80.2
Q92997	Segment polarity protein dishevelled homolog DVL-3 OS=Homo sapiens GN=DVL3 PE=1 SV=2	14	4	716	78	6.65	345	1.125	0.951669	145.3	81.3	91.4
Q14156	Protein EFR3 homolog A OS=Homo sapiens GN=EFR3A PE=1 SV=2	9	4	821	92.9	6.7	171	1.018	0.768112		134.4	136.8
Q9Y2C4	Nuclease EXOG, mitochondrial OS=Homo sapiens GN=EXOG PE=1 SV=2	11	4	368	41.1	8.27	145	0.959	0.49537	181.4	72.8	69.8
Q9H098	Protein FAM107B OS=Homo sapiens GN=FAM107B PE=1 SV=1	32	4	131	15.5	8.29	283	1.173	0.997223	86.9	91.9	107.8
Q6P1L5	Protein FAM117B OS=Homo sapiens GN=FAM117B PE=1 SV=2	8	4	589	61.9	9.82	222	0.71	0.717778		172.8	122.7
P55789	FAD-linked sulfhydryl oxidase ALR OS=Homo sapiens GN=GFER PE=1 SV=2	31	4	205	23.4	7.62	172	0.984	0.650924		134.8	132.7
P52655	Transcription initiation factor IIA subunit 1 OS=Homo sapiens GN=GTF2A1 PE=1 SV=1	12	4	376	41.5	4.55	724	1.662	0.797282	161	55.5	92.3
Q8N4P3	Guanosine-3',5'-bis(diphosphate) 3'-pyrophosphohydrolase MESH1 OS=Homo sapiens GN=HDDC3 PE=1 SV=3	28	4	179	20.3	6.74	161	1.118	0.567227		131.6	147.1
P58876	Histone H2B type 1-D OS=Homo sapiens GN=HIST1H2BD PE=1 SV=2	73	4	126	13.9	10.32	32711	0.975	0.998163	124.8	93.7	91.3
Q969F9	Hermansky-Pudlak syndrome 3 protein OS=Homo sapiens GN=HPS3 PE=1 SV=1	5	4	1004	113.7	6.43	210	1.178	0.307843		122.8	144.7
Q9UK53	Inhibitor of growth protein 1 OS=Homo sapiens GN=ING1 PE=1 SV=2	14	4	422	46.7	9.06	146	0.942	0.763019		132.2	124.5
P19823	Inter-alpha-trypsin inhibitor heavy chain H2 OS=Homo sapiens GN=ITIH2 PE=1 SV=2	4	4	946	106.4	6.86	131	0.716	0.775		145.3	104
O60476	Mannosyl-oligosaccharide 1,2-alpha-mannosidase IB OS=Homo sapiens GN=MAN1A2 PE=1 SV=1	12	4	641	73	7.61	273	1.019	0.612789		132.7	135.3
Q9Y2U5	Mitogen-activated protein kinase kinase kinase 2 OS=Homo sapiens GN=MAP3K2 PE=1 SV=2	11	4	619	69.7	8	352	0.995	0.64974		134.8	134.2
O14880	Microsomal glutathione S-transferase 3 OS=Homo sapiens GN=MGST3 PE=1 SV=1	30	4	152	16.5	9.38	2293	1.148	0.463658	35.3	111.4	127.8
Q9HAP2	MLX-interacting protein OS=Homo sapiens GN=MLXIP PE=1 SV=2	6	4	919	101.1	8.35	141	0.94	0.950447		139.8	131.4
P82921	28S ribosomal protein S21, mitochondrial OS=Homo sapiens GN=MRPS21 PE=1 SV=2	47	4	87	10.7	10.21	128	1.042	0.994575	36.2	119	124
P10244	Myb-related protein B OS=Homo sapiens GN=MYBL2 PE=1 SV=1	6	4	700	78.7	6.87	149	1.007	0.841621	136.9	86.9	87.5
P24468	COUP transcription factor 2 OS=Homo sapiens GN=NR2F2 PE=1 SV=1	30	4	414	45.5	8.28	606	1.041	0.901835	66.7	108.8	113.3
Q9NZJ9	Diphosphoinositol polyphosphate phosphohydrolase 2 OS=Homo sapiens GN=NUDT4 PE=1 SV=2	44	4	180	20.3	6.35	536	0.928	0.994316		138.7	128.7
P29122	Proprotein convertase subtilisin/kexin type 6 OS=Homo sapiens GN=PCSK6 PE=1 SV=1	5	4	969	106.4	7.68	142	0.973	0.945942		136.4	132.7
Q9NUG6	p53 and DNA damage-regulated protein 1 OS=Homo sapiens GN=PDRG1 PE=1 SV=2	36	4	133	15.5	6.06	76	0.878	0.473731		144	126.4
O14495	Phospholipid phosphatase 3 OS=Homo sapiens GN=PLPP3 PE=1 SV=1	15	4	311	35.1	9.14	123	0.946	0.466975		131	123.9
Q9BVG9	Phosphatidylserine synthase 2 OS=Homo sapiens GN=PTDSS2 PE=1 SV=1	13	4	487	56.2	6.25	250	1.104	0.828091	127.1	85.6	94.5
Q93096	Protein tyrosine phosphatase type IVA 1 OS=Homo sapiens GN=PTP4A1 PE=1 SV=2	53	4	173	19.8	8.97	396	1.064	0.982813	60.4	110.4	117.5
P53801	Pituitary tumor-transforming gene 1 protein-interacting protein OS=Homo sapiens GN=PTTG1IP PE=1 SV=1	21	4	180	20.3	8.79	70	0.956	0.912255	16.7	111.5	106.6
Q9BZE2	tRNA pseudouridine(38/39) synthase OS=Homo sapiens GN=PUS3 PE=1 SV=3	8	4	481	55.6	7.49	113	1.057	0.528025		132.2	139.7
Q6NUM9	All-trans-retinol 13,14-reductase OS=Homo sapiens GN=RETSAT PE=1 SV=2	9	4	610	66.8	8.28	178	1.024	0.768919		131.3	134.4
O00287	Regulatory factor X-associated protein OS=Homo sapiens GN=RFXAP PE=1 SV=1	23	4	272	28.2	5.54	260	1.12	0.950281		126.7	142
P62979	Ubiquitin-40S ribosomal protein S27a OS=Homo sapiens GN=RPS27A PE=1 SV=2	62	4	156	18	9.64	29606	0.861	0.974785		140.8	121.3
Q96DX4	RING finger and SPRY domain-containing protein 1 OS=Homo sapiens GN=RSPRY1 PE=1 SV=1	9	4	576	64.1	5.57	182	0.99	0.600699		135.5	134.1
Q12770	Sterol regulatory element-binding protein cleavage-activating protein OS=Homo sapiens GN=SCAP PE=1 SV=4	4	4	1279	139.6	6.86	172	1.17	0.305496		130.6	152.8
Q9HD40	O-phosphoseryl-tRNA(Sec) selenium transferase OS=Homo sapiens GN=SEPSECS PE=1 SV=2	8	4	501	55.7	8.05	76	1.01	0.925496	192.8	68.9	69.6
Q9Y2K2	Serine/threonine-protein kinase SIK3 OS=Homo sapiens GN=SIK3 PE=1 SV=3	3	4	1263	139.9	6.7	95	1.113	0.55447		128.9	143.4
P84022	Mothers against decapentaplegic homolog 3 OS=Homo sapiens GN=SMAD3 PE=1 SV=1	24	4	425	48.1	7.15	523	1.195	0.34803		126.2	150.8
Q9UNL2	Translocon-associated protein subunit gamma OS=Homo sapiens GN=SSR3 PE=1 SV=1	16	4	185	21.1	9.61	694	1.16	0.742245	88.3	97.4	113
O95772	STARD3 N-terminal-like protein OS=Homo sapiens GN=STARD3NL PE=1 SV=1	18	4	234	26.6	4.81	175	1.645	0.389187	42.4	95.3	156.7
P27105	Erythrocyte band 7 integral membrane protein OS=Homo sapiens GN=STOM PE=1 SV=3	18	4	288	31.7	7.88	418	0.929	0.46058	90.1	105.6	98.1
Q15526	Surfeit locus protein 1 OS=Homo sapiens GN=SURF1 PE=1 SV=1	19	4	300	33.3	9.6	148	0.939	0.740118		141.3	132.7
Q9H2K8	Serine/threonine-protein kinase TAO3 OS=Homo sapiens GN=TAOK3 PE=1 SV=2	8	4	898	105.3	7.3	174	0.982	0.814667		133.9	131.5
Q8WY91	THAP domain-containing protein 4 OS=Homo sapiens GN=THAP4 PE=1 SV=2	10	4	577	62.9	9.28	176	0.887	0.770052		148.2	131.4
P62072	Mitochondrial import inner membrane translocase subunit Tim10 OS=Homo sapiens GN=TIMM10 PE=1 SV=1	52	4	90	10.3	6.29	99	0.992	0.757616		130.7	129.6
Q9Y2S6	Translation machinery-associated protein 7 OS=Homo sapiens GN=TMA7 PE=1 SV=1	31	4	64	7.1	9.99	280	1.007	0.946486	52.7	111.7	112.4
Q9P2C4	Transmembrane protein 181 OS=Homo sapiens GN=TMEM181 PE=1 SV=2	7	4	612	69.3	8.92	103	1.07	0.347885	220.5	59.9	64.1
Q86T03	Type 1 phosphatidylinositol 4,5-bisphosphate 4-phosphatase OS=Homo sapiens GN=PIP4P1 PE=1 SV=1	18	4	277	29.5	8.91	219	1.027	0.914681	154.5	80.7	82.8
Q9Y3Q8	TSC22 domain family protein 4 OS=Homo sapiens GN=TSC22D4 PE=1 SV=2	22	4	395	41	7.21	244	0.939	0.866836		137.7	129.3
Q8WZ42	Titin OS=Homo sapiens GN=TTN PE=1 SV=4	0	4	34350	3813.7	6.35	40	0.688	0.855285		173.5	119.4
O75896	Tumor suppressor candidate 2 OS=Homo sapiens GN=TUSC2 PE=1 SV=3	52	4	110	12.1	9.69	158	0.907	0.543995		137.5	124.6
Q9UL40	Zinc finger protein 346 OS=Homo sapiens GN=ZNF346 PE=1 SV=1	14	4	294	32.9	9.09	144	1.558	0.569479		105.1	163.8
Q8N0Y2	Zinc finger protein 444 OS=Homo sapiens GN=ZNF444 PE=1 SV=1	17	4	327	35.2	8.56	288	0.942	0.401248	105.9	98.3	92.5
Q2TB10	Zinc finger protein 800 OS=Homo sapiens GN=ZNF800 PE=1 SV=1	7	4	664	75.2	9.47	134	0.902	0.755663	199.9	67.2	60.6
Q8IVF2	Protein AHNAK2 OS=Homo sapiens GN=AHNAK2 PE=1 SV=2	2	4	5795	616.2	5.36	110
P31947	14-3-3 protein sigma OS=Homo sapiens GN=SFN PE=1 SV=1	47	5	248	27.8	4.74	4073	1.078	0.534144		49.8	53.7
P11137	Microtubule-associated protein 2 OS=Homo sapiens GN=MAP2 PE=1 SV=4	3	5	1827	199.4	4.91	144	1.107	0.486117		62.7	69.5
A0AV96	RNA-binding protein 47 OS=Homo sapiens GN=RBM47 PE=1 SV=2	12	5	593	64.1	7.68	288	0.923	0.284186		84.9	78.3
P04424	Argininosuccinate lyase OS=Homo sapiens GN=ASL PE=1 SV=4	10	5	464	51.6	6.48	141	1.092	0.0137337		106.1	115.8
O43291	Kunitz-type protease inhibitor 2 OS=Homo sapiens GN=SPINT2 PE=1 SV=2	21	5	252	28.2	8.29	190	1.637	0.0935593	27.7	5.8	9.4
O75525	KH domain-containing, RNA-binding, signal transduction-associated protein 3 OS=Homo sapiens GN=KHDRBS3 PE=1 SV=1	16	5	346	38.8	7.61	580	1.151	0.134465		77.6	89.4
Q460N5	Poly [ADP-ribose] polymerase 14 OS=Homo sapiens GN=PARP14 PE=1 SV=3	3	5	1801	202.7	7.18	115	1.349	0.000456332	69.3	82.2	110.9
P11532	Dystrophin OS=Homo sapiens GN=DMD PE=1 SV=3	2	5	3685	426.5	5.88	290	0.975	0.925288	74.6	93.3	91
Q15796	Mothers against decapentaplegic homolog 2 OS=Homo sapiens GN=SMAD2 PE=1 SV=1	29	5	467	52.3	6.58	762	1.07	0.121812	10.6	101.1	108.2
A6NED2	RCC1 domain-containing protein 1 OS=Homo sapiens GN=RCCD1 PE=1 SV=1	18	5	376	40.1	5.27	319	1.04	0.232386		117	121.7
Q86YB8	ERO1-like protein beta OS=Homo sapiens GN=ERO1B PE=1 SV=2	14	5	467	53.5	7.99	504	1.035	0.527414		95.7	99.1
Q8IU85	Calcium/calmodulin-dependent protein kinase type 1D OS=Homo sapiens GN=CAMK1D PE=1 SV=1	27	5	385	42.9	7.21	547	1.076	0.250198		96.9	104.2
P39060	Collagen alpha-1(XVIII) chain OS=Homo sapiens GN=COL18A1 PE=1 SV=5	4	5	1754	178.1	6.01	279	0.941	0.842427	162.5	101	95
Q7KYR7	Butyrophilin subfamily 2 member A1 OS=Homo sapiens GN=BTN2A1 PE=1 SV=3	9	5	527	59.6	6.48	128	1.014	0.989174		93.8	95.1
Q08623	Pseudouridine-5'-phosphatase OS=Homo sapiens GN=PUDP PE=1 SV=3	35	5	228	25.2	5.31	228	0.739	0.0148949	37.1	171	126.3
P02462	Collagen alpha-1(IV) chain OS=Homo sapiens GN=COL4A1 PE=1 SV=3	4	5	1669	160.5	8.28	205	0.959	0.9866	124.2	117.2	112.4
Q9NRG1	Phosphoribosyltransferase domain-containing protein 1 OS=Homo sapiens GN=PRTFDC1 PE=1 SV=1	32	5	225	25.7	6.15	400	1.295	0.113835	26.4	56.3	72.9
Q9BZG1	Ras-related protein Rab-34 OS=Homo sapiens GN=RAB34 PE=1 SV=1	24	5	259	29	7.88	690	1.17	0.0519525	86.2	81.8	95.8
O75843	AP-1 complex subunit gamma-like 2 OS=Homo sapiens GN=AP1G2 PE=1 SV=1	9	5	785	87.1	6.55	294	1.189	0.0592635		87.8	104.3
Q9BXB5	Oxysterol-binding protein-related protein 10 OS=Homo sapiens GN=OSBPL10 PE=1 SV=2	9	5	764	83.9	8.31	312	1.199	0.248143		87.6	105
Q96BD8	Spindle and kinetochore-associated protein 1 OS=Homo sapiens GN=SKA1 PE=1 SV=1	24	5	255	29.5	7.12	202	1.044	0.872165	116.3	76.2	79.6
Q10472	Polypeptide N-acetylgalactosaminyltransferase 1 OS=Homo sapiens GN=GALNT1 PE=1 SV=1	10	5	559	64.2	7.72	212	1.1	0.552183		101.5	111.6
Q9UI08	Ena/VASP-like protein OS=Homo sapiens GN=EVL PE=1 SV=2	17	5	416	44.6	8.84	403	1.221	0.00290143	105.9	81.1	99.1
O75882	Attractin OS=Homo sapiens GN=ATRN PE=1 SV=2	3	5	1429	158.4	7.31	81	1.136	0.307515	153	60.3	68.5
Q9ULJ8	Neurabin-1 OS=Homo sapiens GN=PPP1R9A PE=1 SV=2	7	5	1098	123.3	5.1	126	1.018	0.80109		105.5	107.5
Q9H4W6	Transcription factor COE3 OS=Homo sapiens GN=EBF3 PE=1 SV=2	17	5	596	64.8	8.66	351	1.32	0.259057		148.7	196.3
Q6UX07	Dehydrogenase/reductase SDR family member 13 OS=Homo sapiens GN=DHRS13 PE=2 SV=1	23	5	377	40.8	7.69	227	1.149	0.363351	224.8	43.4	49.8
Q5VUD6	Protein FAM69B OS=Homo sapiens GN=FAM69B PE=1 SV=3	15	5	431	48.6	8.68	172	0.935	0.993922		171.4	160.3
Q9UQ90	Paraplegin OS=Homo sapiens GN=SPG7 PE=1 SV=2	6	5	795	88.2	8.69	100	0.944	0.97371		155.2	146.5
Q9NX07	tRNA selenocysteine 1-associated protein 1 OS=Homo sapiens GN=TRNAU1AP PE=1 SV=1	24	5	287	32.5	4.74	273	0.975	0.995709	13	146	142.3
Q8IYH5	ZZ-type zinc finger-containing protein 3 OS=Homo sapiens GN=ZZZ3 PE=1 SV=1	7	5	903	102	5.69	169	0.958	0.588671		157.2	150.6
O15260	Surfeit locus protein 4 OS=Homo sapiens GN=SURF4 PE=1 SV=3	20	5	269	30.4	7.78	1711	0.945	0.367368		156.6	148
Q9BW62	Katanin p60 ATPase-containing subunit A-like 1 OS=Homo sapiens GN=KATNAL1 PE=1 SV=1	20	5	490	55.4	6.74	293	1.097	0.134719		110.6	121.3
Q6P597	Kinesin light chain 3 OS=Homo sapiens GN=KLC3 PE=1 SV=2	18	5	504	55.3	6.49	479	1.082	0.601112	101.2	60.9	65.9
Q10469	Alpha-1,6-mannosyl-glycoprotein 2-beta-N-acetylglucosaminyltransferase OS=Homo sapiens GN=MGAT2 PE=1 SV=1	14	5	447	51.5	8.76	266	1.064	0.28377		115.5	122.9
P17302	Gap junction alpha-1 protein OS=Homo sapiens GN=GJA1 PE=1 SV=2	17	5	382	43	8.76	266	1.007	0.990063	41.8	141.5	142.6
Q9Y388	RNA-binding motif protein, X-linked 2 OS=Homo sapiens GN=RBMX2 PE=1 SV=2	16	5	322	37.3	9.83	174	0.934	0.238834	81	118.2	110.4
Q8TF39	Zinc finger protein 483 OS=Homo sapiens GN=ZNF483 PE=1 SV=3	10	5	744	85	8.57	135	0.944	0.668549	117.4	106.7	100.8
P43003	Excitatory amino acid transporter 1 OS=Homo sapiens GN=SLC1A3 PE=1 SV=1	9	5	542	59.5	8.41	159	0.983	0.843532		158.3	155.6
P61916	Epididymal secretory protein E1 OS=Homo sapiens GN=NPC2 PE=1 SV=1	32	5	151	16.6	7.65	811	1.151	0.876722	63	59.6	68.6
P56199	Integrin alpha-1 OS=Homo sapiens GN=ITGA1 PE=1 SV=2	4	5	1179	130.8	6.29	134	1.149	0.815336	92.9	66.5	76.4
Q99943	1-acyl-sn-glycerol-3-phosphate acyltransferase alpha OS=Homo sapiens GN=AGPAT1 PE=1 SV=2	23	5	283	31.7	9.38	335	1.07	0.840879	123.6	72.4	77.4
Q8TAV0	Protein FAM76A OS=Homo sapiens GN=FAM76A PE=2 SV=1	17	5	307	35	9.19	158	0.844	0.111136	146.4	101.9	86
Q9NXV2	BTB/POZ domain-containing protein KCTD5 OS=Homo sapiens GN=KCTD5 PE=1 SV=1	41	5	234	26.1	6.24	604	0.897	0.314454	26.4	151.4	135.8
O75600	2-amino-3-ketobutyrate coenzyme A ligase, mitochondrial OS=Homo sapiens GN=GCAT PE=1 SV=1	17	5	419	45.3	8.05	271	1.144	0.168621		108.1	123.6
Q9BTV6	Diphthine methyltransferase OS=Homo sapiens GN=DPH7 PE=1 SV=2	19	5	452	50.5	6.6	146	0.867	0.735674		177.4	153.8
A5PLN9	Trafficking protein particle complex subunit 13 OS=Homo sapiens GN=TRAPPC13 PE=1 SV=2	10	5	417	46.5	5.6	146	0.98	0.912054	114.1	83.2	81.5
Q6ZRI6	Uncharacterized protein C15orf39 OS=Homo sapiens GN=C15orf39 PE=1 SV=3	5	5	1047	110.6	7.64	49	0.937	0.167693		150.5	141.1
Q7L1T6	Cytochrome b5 reductase 4 OS=Homo sapiens GN=CYB5R4 PE=1 SV=1	12	5	521	59.4	7.72	194	0.994	0.910995		113	112.3
P48426	Phosphatidylinositol 5-phosphate 4-kinase type-2 alpha OS=Homo sapiens GN=PIP4K2A PE=1 SV=2	25	5	406	46.2	6.99	634	1.209	0.0266108	101.1	80.2	96.9
Q6SJ93	Protein FAM111B OS=Homo sapiens GN=FAM111B PE=1 SV=1	6	5	734	84.6	8.59	93	1.748	0.205516	72.4	41.1	71.8
P50895	Basal cell adhesion molecule OS=Homo sapiens GN=BCAM PE=1 SV=2	8	5	628	67.4	5.81	180	1.141	0.680029	77.2	81.8	93.3
Q06136	3-ketodihydrosphingosine reductase OS=Homo sapiens GN=KDSR PE=1 SV=1	17	5	332	36.2	7.12	155	1.085	0.42589	132.9	69	74.9
Q6IA69	Glutamine-dependent NAD(+) synthetase OS=Homo sapiens GN=NADSYN1 PE=1 SV=3	9	5	706	79.2	6.44	346	0.944	0.994784	205.1	77.1	72.8
Q6P6B1	Glutamate-rich protein 5 OS=Homo sapiens GN=ERICH5 PE=2 SV=1	14	5	374	39.9	4.49	291	1.116	0.936622		54.3	60.6
Q9UKT5	F-box only protein 4 OS=Homo sapiens GN=FBXO4 PE=1 SV=2	18	5	387	44.1	6.16	210	1.108	0.434336		108.3	120.1
A9UHW6	MIF4G domain-containing protein OS=Homo sapiens GN=MIF4GD PE=1 SV=1	26	5	222	25.4	5.33	258	1.068	0.431192	96.8	85.5	91.3
Q969R8	KICSTOR complex protein ITFG2 OS=Homo sapiens GN=ITFG2 PE=1 SV=1	15	5	447	49.3	5.22	223	1.056	0.114522		123	129.9
Q6IQ23	Pleckstrin homology domain-containing family A member 7 OS=Homo sapiens GN=PLEKHA7 PE=1 SV=2	4	5	1121	127.1	9.35	270	1.207	0.328918		96.1	116
Q9Y3D6	Mitochondrial fission 1 protein OS=Homo sapiens GN=FIS1 PE=1 SV=2	33	5	152	16.9	8.79	689	0.966	0.636107	124.4	105.8	102.1
O95210	Starch-binding domain-containing protein 1 OS=Homo sapiens GN=STBD1 PE=1 SV=1	10	5	358	39	5.73	79	0.958	0.433019	30.8	111.1	106.5
Q9HAV0	Guanine nucleotide-binding protein subunit beta-4 OS=Homo sapiens GN=GNB4 PE=1 SV=3	52	5	340	37.5	6	1972	1.134	0.253223	126.4	98	111.1
Q6UWZ7	BRCA1-A complex subunit Abraxas 1 OS=Homo sapiens GN=ABRAXAS1 PE=1 SV=2	11	5	409	46.6	7.05	105	1.163	0.0721629		139.1	161.8
Q9P0V9	Septin-10 OS=Homo sapiens GN=SEPT10 PE=1 SV=2	20	5	454	52.6	6.8	1071	1.056	0.420398	237	49.4	52.2
P45877	Peptidyl-prolyl cis-trans isomerase C OS=Homo sapiens GN=PPIC PE=1 SV=1	33	5	212	22.7	8.4	497	1.114	0.998746	339	12.1	13.5
Q86X53	Glutamate-rich protein 1 OS=Homo sapiens GN=ERICH1 PE=1 SV=1	15	5	443	49	4.78	269	0.92	0.209418		155.5	143
P28702	Retinoic acid receptor RXR-beta OS=Homo sapiens GN=RXRB PE=1 SV=2	20	5	533	56.9	8.18	479	1.165	0.0150471	127.9	79.4	92.6
Q9BWH2	FUN14 domain-containing protein 2 OS=Homo sapiens GN=FUNDC2 PE=1 SV=2	35	5	189	20.7	9.73	351	1.28	0.138321	41.7	128.1	164
Q9NWU1	3-oxoacyl-[acyl-carrier-protein] synthase, mitochondrial OS=Homo sapiens GN=OXSM PE=1 SV=1	18	5	459	48.8	7.66	266	0.961	0.89953		149.8	144
Q7Z3D6	D-glutamate cyclase, mitochondrial OS=Homo sapiens GN=DGLUCY PE=1 SV=2	10	5	616	66.4	6.79	254	1.167	0.124111	34.2	100.3	117.1
Q9H8M7	Ubiquitin carboxyl-terminal hydrolase MINDY-3 OS=Homo sapiens GN=MINDY3 PE=1 SV=1	13	5	445	49.7	4.77	358	1.074	0.867003		110.8	119.1
P04792	Heat shock protein beta-1 OS=Homo sapiens GN=HSPB1 PE=1 SV=2	30	5	205	22.8	6.4	277	0.738	0.313816	50.1	177.9	131.2
Q03135	Caveolin-1 OS=Homo sapiens GN=CAV1 PE=1 SV=4	33	5	178	20.5	6.02	116	0.786	0.138108	196.3	41.4	32.5
Q9BWJ5	Splicing factor 3B subunit 5 OS=Homo sapiens GN=SF3B5 PE=1 SV=1	84	5	86	10.1	6.35	1523	0.922	0.636035	256.9	55.4	51.1
P17509	Homeobox protein Hox-B6 OS=Homo sapiens GN=HOXB6 PE=1 SV=4	42	5	224	25.4	8.21	308	0.933	0.998536		163.8	152.8
Q8NCH0	Carbohydrate sulfotransferase 14 OS=Homo sapiens GN=CHST14 PE=1 SV=2	16	5	376	43	9.48	304	0.996	0.75018	103.8	87.2	86.9
Q15390	Mitochondrial fission regulator 1 OS=Homo sapiens GN=MTFR1 PE=1 SV=2	19	5	333	37	9.01	168	0.953	0.759486	143.2	97.9	93.3
Q9P2K2	Thioredoxin domain-containing protein 16 OS=Homo sapiens GN=TXNDC16 PE=1 SV=4	9	5	825	93.5	5.21	229	1.125	0.0833479		115.6	130
O14795	Protein unc-13 homolog B OS=Homo sapiens GN=UNC13B PE=1 SV=2	4	5	1591	180.6	5.99	143	1.067	0.32499	106.4	87.3	93.1
P50583	Bis(5'-nucleosyl)-tetraphosphatase [asymmetrical] OS=Homo sapiens GN=NUDT2 PE=1 SV=3	46	5	147	16.8	5.35	384	1.122	0.0400493	68.8	98.2	110.2
P51608	Methyl-CpG-binding protein 2 OS=Homo sapiens GN=MECP2 PE=1 SV=1	13	5	486	52.4	9.95	292	1.133	0.521014		149.2	169.1
Q8IUH5	Palmitoyltransferase ZDHHC17 OS=Homo sapiens GN=ZDHHC17 PE=1 SV=2	9	5	632	72.6	7.5	93	1.048	0.612635		119.8	125.6
O14657	Torsin-1B OS=Homo sapiens GN=TOR1B PE=1 SV=2	14	5	336	38	8.54	270	1.071	0.70937	154.1	68.8	73.7
Q96A26	Protein FAM162A OS=Homo sapiens GN=FAM162A PE=1 SV=2	31	5	154	17.3	9.77	476	0.758	0.23898	120.3	123.1	93.3
P07199	Major centromere autoantigen B OS=Homo sapiens GN=CENPB PE=1 SV=2	10	5	599	65.1	4.55	158	1.15	0.65961		112	128.8
Q8IWY9	Codanin-1 OS=Homo sapiens GN=CDAN1 PE=1 SV=4	6	5	1227	134	6.77	302	1.153	0.100973	181.6	62.9	72.6
Q969Z3	Mitochondrial amidoxime reducing component 2 OS=Homo sapiens GN=MARC2 PE=1 SV=1	19	5	335	38	9.16	513	1.153	0.312063	108.3	79.5	91.7
Q9BQE5	Apolipoprotein L2 OS=Homo sapiens GN=APOL2 PE=1 SV=1	15	5	337	37.1	6.74	188	0.99	0.926272		118.4	117.1
Q9NX24	H/ACA ribonucleoprotein complex subunit 2 OS=Homo sapiens GN=NHP2 PE=1 SV=1	46	5	153	17.2	8.22	761	0.911	0.533595	59.7	133	121.1
Q9HBH1	Peptide deformylase, mitochondrial OS=Homo sapiens GN=PDF PE=1 SV=1	23	5	243	27	9.16	133	0.995	0.677429		146.8	146.1
Q8WU76	Sec1 family domain-containing protein 2 OS=Homo sapiens GN=SCFD2 PE=1 SV=2	9	5	684	75.1	6.68	183	0.981	0.99807	248.1	46.8	45.9
Q86UY6	N-alpha-acetyltransferase 40 OS=Homo sapiens GN=NAA40 PE=1 SV=1	25	5	237	27.2	7.39	464	0.962	0.838735	103	110.8	106.6
O95571	Persulfide dioxygenase ETHE1, mitochondrial OS=Homo sapiens GN=ETHE1 PE=1 SV=2	22	5	254	27.9	6.83	524	1	0.765635	36.2	96.2	96.2
O75586	Mediator of RNA polymerase II transcription subunit 6 OS=Homo sapiens GN=MED6 PE=1 SV=2	18	5	246	28.4	8.62	221	0.942	0.824044	67.7	123.6	116.4
Q8IWE5	Pleckstrin homology domain-containing family M member 2 OS=Homo sapiens GN=PLEKHM2 PE=1 SV=2	5	5	1019	112.7	4.93	189	1.024	0.81286	153.7	73.6	75.4
Q9Y535	DNA-directed RNA polymerase III subunit RPC8 OS=Homo sapiens GN=POLR3H PE=1 SV=1	41	5	204	22.9	4.58	354	1.014	0.814345		139.7	141.6
P42336	Phosphatidylinositol 4,5-bisphosphate 3-kinase catalytic subunit alpha isoform OS=Homo sapiens GN=PIK3CA PE=1 SV=2	4	5	1068	124.2	7.23	185	1.082	0.287313	173	80	86.6
Q9BVC6	Transmembrane protein 109 OS=Homo sapiens GN=TMEM109 PE=1 SV=1	13	5	243	26.2	10.48	945	1.046	0.740864	27.5	144	150.6
O14681	Etoposide-induced protein 2.4 homolog OS=Homo sapiens GN=EI24 PE=1 SV=4	16	5	340	38.9	9.72	280	0.919	0.456742	53.7	130.1	119.5
Q9UKY1	Zinc fingers and homeoboxes protein 1 OS=Homo sapiens GN=ZHX1 PE=1 SV=1	7	5	873	98	6.05	124	1.014	0.810848	47.3	126.7	128.5
P12109	Collagen alpha-1(VI) chain OS=Homo sapiens GN=COL6A1 PE=1 SV=3	8	5	1028	108.5	5.43	238	0.967	0.998707	100.6	116.6	112.8
Q9H008	Phospholysine phosphohistidine inorganic pyrophosphate phosphatase OS=Homo sapiens GN=LHPP PE=1 SV=2	33	5	270	29.1	6.15	369	1.111	0.735396	31.9	127.3	141.4
O00592	Podocalyxin OS=Homo sapiens GN=PODXL PE=1 SV=2	9	5	558	58.6	5.49	333	1.027	0.736189	145.1	66.5	68.3
Q01658	Protein Dr1 OS=Homo sapiens GN=DR1 PE=1 SV=1	34	5	176	19.4	4.75	1403	0.975	0.633902	132.5	102.8	100.3
Q13404	Ubiquitin-conjugating enzyme E2 variant 1 OS=Homo sapiens GN=UBE2V1 PE=1 SV=2	71	5	147	16.5	7.93	5147	1.04	0.752734	66.1	113.5	118.1
P52657	Transcription initiation factor IIA subunit 2 OS=Homo sapiens GN=GTF2A2 PE=1 SV=1	42	5	109	12.4	6.62	332	1.136	0.220839	44.9	100.9	114.6
Q8TAA9	Vang-like protein 1 OS=Homo sapiens GN=VANGL1 PE=1 SV=1	11	5	524	59.9	8.81	229	0.972	0.886308		147.3	143.2
Q9NRX5	Serine incorporator 1 OS=Homo sapiens GN=SERINC1 PE=1 SV=1	12	5	453	50.5	5.85	272	1.002	0.972091		144.6	144.9
O43293	Death-associated protein kinase 3 OS=Homo sapiens GN=DAPK3 PE=1 SV=1	10	5	454	52.5	6.89	91	1.239	0.320214		110.8	137.3
P52799	Ephrin-B2 OS=Homo sapiens GN=EFNB2 PE=1 SV=1	18	5	333	36.9	8.85	441	0.896	0.510345	101.3	84.1	75.4
P40424	Pre-B-cell leukemia transcription factor 1 OS=Homo sapiens GN=PBX1 PE=1 SV=1	30	5	430	46.6	7.03	803	1.006	0.9694		141.5	142.4
Q5T7W0	Zinc finger protein 618 OS=Homo sapiens GN=ZNF618 PE=1 SV=1	7	5	954	104.9	7.09	194	1.189	0.0591284		135	160.5
P62487	DNA-directed RNA polymerase II subunit RPB7 OS=Homo sapiens GN=POLR2G PE=1 SV=1	40	5	172	19.3	5.54	677	0.976	0.766928	163.9	82	80
P46934	E3 ubiquitin-protein ligase NEDD4 OS=Homo sapiens GN=NEDD4 PE=1 SV=4	8	5	1319	149	6.58	461	0.911	0.963502		119.1	108.5
Q9P206	Uncharacterized protein KIAA1522 OS=Homo sapiens GN=KIAA1522 PE=1 SV=2	6	5	1035	107	9.73	128	0.974	0.999563		105.6	102.9
O75915	PRA1 family protein 3 OS=Homo sapiens GN=ARL6IP5 PE=1 SV=1	24	5	188	21.6	9.77	2344	1.141	0.655071	74	110.2	125.7
Q92564	DCN1-like protein 4 OS=Homo sapiens GN=DCUN1D4 PE=1 SV=2	18	5	292	34	5.88	247	0.969	0.861527		141.2	136.8
Q9Y6M7	Sodium bicarbonate cotransporter 3 OS=Homo sapiens GN=SLC4A7 PE=1 SV=2	6	5	1214	136	6.71	125	1.033	0.553043	88.6	95	98.1
P41208	Centrin-2 OS=Homo sapiens GN=CETN2 PE=1 SV=1	45	5	172	19.7	5	737	1.051	0.970251	124.6	107.4	113
Q9H9Q4	Non-homologous end-joining factor 1 OS=Homo sapiens GN=NHEJ1 PE=1 SV=1	30	5	299	33.3	5.97	272	0.86	0.807605	172.9	91	78.2
Q8TCX1	Cytoplasmic dynein 2 light intermediate chain 1 OS=Homo sapiens GN=DYNC2LI1 PE=1 SV=1	19	5	351	39.6	7.53	306	1.033	0.282362		145	149.8
Q8N8R7	ARL14 effector protein OS=Homo sapiens GN=ARL14EP PE=1 SV=1	21	5	260	29.3	8.07	267	0.961	0.952821	106.8	92.7	89.1
Q5QJ74	Tubulin-specific chaperone cofactor E-like protein OS=Homo sapiens GN=TBCEL PE=1 SV=2	15	5	424	48.2	5.38	224	1.063	0.256177	198.5	69.2	73.6
Q6AI12	Ankyrin repeat domain-containing protein 40 OS=Homo sapiens GN=ANKRD40 PE=1 SV=2	16	5	368	41.1	4.97	127	1.032	0.693544		141.6	146.2
Q9Y6X5	Bis(5'-adenosyl)-triphosphatase ENPP4 OS=Homo sapiens GN=ENPP4 PE=1 SV=3	11	5	453	51.6	6.15	160	1.087	0.99843	225.9	41.8	45.5
Q9NV31	U3 small nucleolar ribonucleoprotein protein IMP3 OS=Homo sapiens GN=IMP3 PE=1 SV=1	34	5	184	21.8	9.5	1190	0.97	0.913963	66.9	121.5	117.8
Q9BUL5	PHD finger protein 23 OS=Homo sapiens GN=PHF23 PE=1 SV=1	13	5	403	43.8	5.78	383	0.959	0.60256		143.2	137.3
O00483	Cytochrome c oxidase subunit NDUFA4 OS=Homo sapiens GN=NDUFA4 PE=1 SV=1	56	5	81	9.4	9.38	1284	0.838	0.961202	82.3	139.9	117.2
Q9NQG6	Mitochondrial dynamics protein MID51 OS=Homo sapiens GN=MIEF1 PE=1 SV=1	10	5	463	51.3	7.64	173	0.977	0.868717	160.6	89.4	87.4
P56937	3-keto-steroid reductase OS=Homo sapiens GN=HSD17B7 PE=1 SV=1	19	5	341	38.2	8.1	230	0.862	0.707396	159.6	78	67.2
Q9UNL4	Inhibitor of growth protein 4 OS=Homo sapiens GN=ING4 PE=1 SV=1	18	5	249	28.5	7.62	155	1.239	0.30683	20.9	105.4	130.5
Q9NWB7	Intraflagellar transport protein 57 homolog OS=Homo sapiens GN=IFT57 PE=1 SV=1	17	5	429	49.1	4.98	197	1.103	0.62017	231.6	59.6	65.7
Q9UK58	Cyclin-L1 OS=Homo sapiens GN=CCNL1 PE=1 SV=1	16	5	526	59.6	10.7	187	1.119	0.040003	49.5	107.4	120.1
Q8TEP8	Centrosomal protein of 192 kDa OS=Homo sapiens GN=CEP192 PE=1 SV=2	3	5	1941	213	6.51	145	0.908	0.70849		124.8	113.3
O00746	Nucleoside diphosphate kinase, mitochondrial OS=Homo sapiens GN=NME4 PE=1 SV=1	30	5	187	20.6	10.29	384	1.089	0.620063		146.1	159.1
P07437	Tubulin beta chain OS=Homo sapiens GN=TUBB PE=1 SV=2	83	5	444	49.6	4.89	101860	1.055	0.537151	123.6	84.6	89.3
O14910	Protein lin-7 homolog A OS=Homo sapiens GN=LIN7A PE=1 SV=2	45	5	233	26	8.72	927	1.092	0.89708		139.5	152.3
Q8N4T8	Carbonyl reductase family member 4 OS=Homo sapiens GN=CBR4 PE=1 SV=3	25	5	237	25.3	9.33	242	0.985	0.997607	146.8	91.3	89.9
P15336	Cyclic AMP-dependent transcription factor ATF-2 OS=Homo sapiens GN=ATF2 PE=1 SV=4	18	5	505	54.5	7.88	445	1.064	0.760179		140.8	149.8
Q15527	Surfeit locus protein 2 OS=Homo sapiens GN=SURF2 PE=1 SV=3	29	5	256	29.6	9.22	501	0.903	0.215489		146.6	132.4
Q8WVK2	U4/U6.U5 small nuclear ribonucleoprotein 27 kDa protein OS=Homo sapiens GN=SNRNP27 PE=1 SV=1	29	5	155	18.8	11.62	250	1.05	0.759727	84.5	109.4	114.9
Q8IWZ6	Bardet-Biedl syndrome 7 protein OS=Homo sapiens GN=BBS7 PE=1 SV=2	7	5	715	80.3	6.05	128	1.057	0.288645		137.2	145
Q4VC31	Coiled-coil domain-containing protein 58 OS=Homo sapiens GN=CCDC58 PE=1 SV=1	42	5	144	16.6	7.81	376	0.894	0.565938	87.8	126.1	112.8
Q9BY12	S phase cyclin A-associated protein in the endoplasmic reticulum OS=Homo sapiens GN=SCAPER PE=1 SV=2	5	5	1400	158.2	7.44	137	1.134	0.599687		115.7	131.2
Q9Y385	Ubiquitin-conjugating enzyme E2 J1 OS=Homo sapiens GN=UBE2J1 PE=1 SV=2	20	5	318	35.2	6.74	572	1.005	0.998316	45.1	104.6	105.1
Q86XP1	Diacylglycerol kinase eta OS=Homo sapiens GN=DGKH PE=1 SV=1	5	5	1220	134.8	6.54	58	1.135	0.880027		99.6	113.1
Q86WQ0	Nuclear receptor 2C2-associated protein OS=Homo sapiens GN=NR2C2AP PE=1 SV=1	63	5	139	15.9	6.16	578	1.012	0.917846	292.4	37.7	38.1
Q9NQP4	Prefoldin subunit 4 OS=Homo sapiens GN=PFDN4 PE=1 SV=1	38	5	134	15.3	4.53	362	0.792	0.138873	112.5	117.5	93
Q63HQ0	AP-1 complex-associated regulatory protein OS=Homo sapiens GN=AP1AR PE=1 SV=1	17	5	302	34.3	4.87	145	0.975	0.910502	70.7	121.3	118.3
Q8N567	Zinc finger CCHC domain-containing protein 9 OS=Homo sapiens GN=ZCCHC9 PE=1 SV=2	22	5	271	30.5	9.17	125	0.88	0.280834	30.2	138.6	122
Q15475	Homeobox protein SIX1 OS=Homo sapiens GN=SIX1 PE=1 SV=1	18	5	284	32.2	9.14	231	0.873	0.598762		152.6	133.1
Q9UII2	ATPase inhibitor, mitochondrial OS=Homo sapiens GN=ATPIF1 PE=1 SV=1	25	5	106	12.2	9.35	408	0.795	0.274987	108.1	119.5	95
Q8N5M1	ATP synthase mitochondrial F1 complex assembly factor 2 OS=Homo sapiens GN=ATPAF2 PE=1 SV=1	25	5	289	32.8	7.09	333	1.158	0.513561		93.2	107.9
Q9BYC8	39S ribosomal protein L32, mitochondrial OS=Homo sapiens GN=MRPL32 PE=1 SV=1	27	5	188	21.4	9.73	529	0.921	0.285962	36.8	134.6	124
Q5VSG8	Glycoprotein endo-alpha-1,2-mannosidase-like protein OS=Homo sapiens GN=MANEAL PE=2 SV=1	16	5	457	51.3	6.98	150	1.065	0.315493		124.6	132.7
Q9H3K6	BolA-like protein 2 OS=Homo sapiens GN=BOLA2 PE=1 SV=1	70	5	86	10.1	6.52	1647	0.909	0.422215	128	106.1	96.5
Q8IXM3	39S ribosomal protein L41, mitochondrial OS=Homo sapiens GN=MRPL41 PE=1 SV=1	39	5	137	15.4	9.57	474	1.041	0.9667	98.4	109.1	113.6
P62256	Ubiquitin-conjugating enzyme E2 H OS=Homo sapiens GN=UBE2H PE=1 SV=1	27	5	183	20.6	4.67	179	1.026	0.98029	184.9	67.1	68.8
Q5HYJ3	Protein FAM76B OS=Homo sapiens GN=FAM76B PE=1 SV=3	18	5	339	38.7	9.25	221	0.948	0.594233		147.3	139.6
P10746	Uroporphyrinogen-III synthase OS=Homo sapiens GN=UROS PE=1 SV=1	29	5	265	28.6	5.48	256	1.184	0.354856		116	137.3
Q9HAU4	E3 ubiquitin-protein ligase SMURF2 OS=Homo sapiens GN=SMURF2 PE=1 SV=1	8	5	748	86.1	7.96	111	1.021	0.992774	264.1	49.4	50.4
Q9UBT6	DNA polymerase kappa OS=Homo sapiens GN=POLK PE=1 SV=1	7	5	870	98.7	8.13	126	0.937	0.971038	185.7	68.2	63.9
Q5VTE6	Protein angel homolog 2 OS=Homo sapiens GN=ANGEL2 PE=2 SV=1	12	5	544	62.3	7.81	229	1.087	0.721602	98.5	101.9	110.9
Q9NXU5	ADP-ribosylation factor-like protein 15 OS=Homo sapiens GN=ARL15 PE=1 SV=1	47	5	204	22.9	5.63	206	0.988	0.582319		127.4	125.9
Q9BVW5	TIMELESS-interacting protein OS=Homo sapiens GN=TIPIN PE=1 SV=2	18	5	301	34.5	4.82	282	1.168	0.904845	64.3	116.2	135.8
Q9UQL6	Histone deacetylase 5 OS=Homo sapiens GN=HDAC5 PE=1 SV=2	6	5	1122	121.9	6.24	314	1.152	0.189786		118	136
Q8WV44	E3 ubiquitin-protein ligase TRIM41 OS=Homo sapiens GN=TRIM41 PE=1 SV=3	9	5	630	71.6	5.06	177	1.128	0.646087		116.9	131.9
P14543	Nidogen-1 OS=Homo sapiens GN=NID1 PE=1 SV=3	4	5	1247	136.3	5.29	148	1.014	0.957539	117.1	89.1	90.3
Q8IVF7	Formin-like protein 3 OS=Homo sapiens GN=FMNL3 PE=1 SV=3	8	5	1028	117.1	6.65	164	1.295	0.0551561	178.6	61.8	80.1
Q8NBQ5	Estradiol 17-beta-dehydrogenase 11 OS=Homo sapiens GN=HSD17B11 PE=1 SV=3	20	5	300	32.9	9.07	306	0.978	0.934876	62.6	128.4	125.6
Q0ZGT2	Nexilin OS=Homo sapiens GN=NEXN PE=1 SV=1	6	5	675	80.6	5.33	98	1.104	0.979744	36.8	96.7	106.7
Q9UBS0	Ribosomal protein S6 kinase beta-2 OS=Homo sapiens GN=RPS6KB2 PE=1 SV=2	15	5	482	53.4	7.34	336	0.953	0.835	161.8	89.3	85.1
A2RU67	Protein FAM234B OS=Homo sapiens GN=FAM234B PE=1 SV=1	10	5	622	67	5.02	288	1.026	0.951305	142.1	78.9	81
O94916	Nuclear factor of activated T-cells 5 OS=Homo sapiens GN=NFAT5 PE=1 SV=1	4	5	1531	165.7	5.24	71	0.912	0.742206		155	141.4
P45983	Mitogen-activated protein kinase 8 OS=Homo sapiens GN=MAPK8 PE=1 SV=2	18	5	427	48.3	6.89	233	1.173	0.0347648	192.5	69.7	81.8
Q9Y546	Leucine-rich repeat-containing protein 42 OS=Homo sapiens GN=LRRC42 PE=1 SV=1	13	5	428	48.5	7.46	108	1.125	0.377346		116.3	130.9
Q12974	Protein tyrosine phosphatase type IVA 2 OS=Homo sapiens GN=PTP4A2 PE=1 SV=1	55	5	167	19.1	8.37	354	0.831	0.507357	159.3	101	83.9
Q9ULL5	Proline-rich protein 12 OS=Homo sapiens GN=PRR12 PE=1 SV=2	5	5	1215	129.9	8	196	1.048	0.687011		126.9	133
Q9UKI8	Serine/threonine-protein kinase tousled-like 1 OS=Homo sapiens GN=TLK1 PE=1 SV=2	16	5	766	86.6	8.72	427	0.891	0.493161		144	128.4
P18827	Syndecan-1 OS=Homo sapiens GN=SDC1 PE=1 SV=3	19	5	310	32.4	4.63	171	1.298	0.71496		135.7	176.2
Q92562	Polyphosphoinositide phosphatase OS=Homo sapiens GN=FIG4 PE=1 SV=1	7	5	907	103.6	6.92	144	1.049	0.370892	134	92.6	97.1
Q15025	TNFAIP3-interacting protein 1 OS=Homo sapiens GN=TNIP1 PE=1 SV=2	9	5	636	71.8	6.62	321	0.934	0.505916	219	66.4	62
Q86SZ2	Trafficking protein particle complex subunit 6B OS=Homo sapiens GN=TRAPPC6B PE=1 SV=1	28	5	158	18	8.68	71	1.108	0.451764		108.4	120
Q5HYK7	SH3 domain-containing protein 19 OS=Homo sapiens GN=SH3D19 PE=1 SV=2	9	5	790	86.5	8.32	164	0.936	0.602421	184.2	84	78.6
Q8IWD4	Coiled-coil domain-containing protein 117 OS=Homo sapiens GN=CCDC117 PE=1 SV=1	17	5	279	30.5	5.07	341	1.107	0.764782	74.2	112.3	124.3
Q9Y3D3	28S ribosomal protein S16, mitochondrial OS=Homo sapiens GN=MRPS16 PE=1 SV=1	39	5	137	15.3	9.5	824	0.966	0.581821	46.9	128.9	124.5
Q9ULJ3	Zinc finger and BTB domain-containing protein 21 OS=Homo sapiens GN=ZBTB21 PE=1 SV=2	6	5	1066	118.8	8.29	171	0.952	0.665276		142	135.2
Q8IXQ5	Kelch-like protein 7 OS=Homo sapiens GN=KLHL7 PE=1 SV=2	11	5	586	65.9	6.48	230	1.07	0.924044		139.4	149.2
Q9Y692	Glucocorticoid modulatory element-binding protein 1 OS=Homo sapiens GN=GMEB1 PE=1 SV=2	12	5	573	62.6	4.83	220	1.03	0.950792		139.8	144.1
Q9UH92	Max-like protein X OS=Homo sapiens GN=MLX PE=1 SV=2	22	5	298	33.3	8.06	217	0.879	0.0871671		143.7	126.3
P17152	Transmembrane protein 11, mitochondrial OS=Homo sapiens GN=TMEM11 PE=1 SV=1	23	5	192	21.5	7.36	468	0.968	0.953871	87.6	99.7	96.5
O60925	Prefoldin subunit 1 OS=Homo sapiens GN=PFDN1 PE=1 SV=2	35	5	122	14.2	6.81	488	0.697	0.349834	45.6	162	112.8
Q9UPS8	Ankyrin repeat domain-containing protein 26 OS=Homo sapiens GN=ANKRD26 PE=1 SV=3	3	5	1709	196.2	5.72	118	1.123	0.241098	174.9	69	77.5
Q14919	Dr1-associated corepressor OS=Homo sapiens GN=DRAP1 PE=1 SV=3	29	5	205	22.3	5.17	529	1.055	0.984717	105.5	106.5	112.3
Q86VQ1	Glucocorticoid-induced transcript 1 protein OS=Homo sapiens GN=GLCCI1 PE=1 SV=1	12	5	547	58	9.44	173	0.991	0.559021		141.9	140.6
O15392	Baculoviral IAP repeat-containing protein 5 OS=Homo sapiens GN=BIRC5 PE=1 SV=3	37	5	142	16.4	5.9	176	0.903	0.10555		143.1	129.3
Q14728	Major facilitator superfamily domain-containing protein 10 OS=Homo sapiens GN=MFSD10 PE=1 SV=1	10	5	455	48.3	9.6	184	1.048	0.415312	139.9	82.4	86.4
Q96MM7	Heparan-sulfate 6-O-sulfotransferase 2 OS=Homo sapiens GN=HS6ST2 PE=2 SV=2	8	5	605	69.1	9.73	109	1.074	0.359799	233.2	51.9	55.7
Q8IY63	Angiomotin-like protein 1 OS=Homo sapiens GN=AMOTL1 PE=1 SV=1	5	5	956	106.5	7.11	88	0.964	0.938204		153.7	148.1
Q9Y3D0	Mitotic spindle-associated MMXD complex subunit MIP18 OS=Homo sapiens GN=FAM96B PE=1 SV=1	56	5	163	17.7	5.19	771	1.007	0.632576	161.5	84.5	85.1
Q13574	Diacylglycerol kinase zeta OS=Homo sapiens GN=DGKZ PE=1 SV=3	7	5	1117	124.1	9.04	139	0.97	0.893711		140.7	136.5
Q9UM13	Anaphase-promoting complex subunit 10 OS=Homo sapiens GN=ANAPC10 PE=1 SV=1	33	5	185	21.2	9.06	315	1	0.996481	21.3	132.3	132.3
Q9BUA3	SPIN1-docking protein OS=Homo sapiens GN=C11orf84 PE=1 SV=3	18	5	381	41	5.01	216	0.931	0.60543	71.8	123.6	115.1
Q969P0	Immunoglobulin superfamily member 8 OS=Homo sapiens GN=IGSF8 PE=1 SV=1	11	5	613	65	8	110	1.031	0.685466		135.5	139.7
Q9P0P0	E3 ubiquitin-protein ligase RNF181 OS=Homo sapiens GN=RNF181 PE=1 SV=1	40	5	153	17.9	5.06	205	0.89	0.508618		152.7	135.9
Q6PK18	2-oxoglutarate and iron-dependent oxygenase domain-containing protein 3 OS=Homo sapiens GN=OGFOD3 PE=1 SV=2	21	5	319	35.6	8.18	229	0.992	0.78557	62.6	121.2	120.2
Q96DM3	Uncharacterized protein C18orf8 OS=Homo sapiens GN=C18orf8 PE=1 SV=2	11	5	657	74.9	7.83	160	1.021	0.996503		124.8	127.4
Q9NUU7	ATP-dependent RNA helicase DDX19A OS=Homo sapiens GN=DDX19A PE=1 SV=1	67	5	478	53.9	6.58	4535	1.111	0.896394	29.5	128.8	143.1
O60503	Adenylate cyclase type 9 OS=Homo sapiens GN=ADCY9 PE=1 SV=4	5	5	1353	150.6	7.34	159	0.734	0.583615		171	125.5
Q15773	Myeloid leukemia factor 2 OS=Homo sapiens GN=MLF2 PE=1 SV=1	30	5	248	28.1	6.9	683	1.007	0.584869	83.6	109.7	110.5
Q92504	Zinc transporter SLC39A7 OS=Homo sapiens GN=SLC39A7 PE=1 SV=2	7	5	469	50.1	6.87	78	1.059	0.798965	67.4	88.2	93.4
O15056	Synaptojanin-2 OS=Homo sapiens GN=SYNJ2 PE=1 SV=3	6	5	1496	165.4	7.34	305	0.976	0.940135		129.8	126.7
B7ZAP0	Rab GTPase-activating protein 1-like, isoform 10 OS=Homo sapiens GN=RABGAP1L PE=1 SV=1	28	5	253	29	5.33	475	1.072	0.520773	100.5	88.2	94.5
Q9NWU2	Glucose-induced degradation protein 8 homolog OS=Homo sapiens GN=GID8 PE=1 SV=1	29	5	228	26.7	4.97	431	0.851	0.494966	67.5	130.7	111.3
Q86WR7	Proline and serine-rich protein 2 OS=Homo sapiens GN=PROSER2 PE=1 SV=2	12	5	435	45.8	7.2	131	0.995	0.969936	89.6	88	87.5
Q9NZC7	WW domain-containing oxidoreductase OS=Homo sapiens GN=WWOX PE=1 SV=1	12	5	414	46.6	7.17	113	1.103	0.196292	209.1	64.9	71.6
P53778	Mitogen-activated protein kinase 12 OS=Homo sapiens GN=MAPK12 PE=1 SV=3	24	5	367	41.9	6.39	449	1.034	0.796031		148.8	153.8
Q68D10	Protein SPT2 homolog OS=Homo sapiens GN=SPTY2D1 PE=1 SV=3	8	5	685	75.6	9.79	119	0.865	0.618455	224.9	66.4	57.4
P29558	RNA-binding motif, single-stranded-interacting protein 1 OS=Homo sapiens GN=RBMS1 PE=1 SV=3	25	5	406	44.5	8.79	950	0.86	0.0962271	14.5	140.5	120.7
Q5T9L3	Protein wntless homolog OS=Homo sapiens GN=WLS PE=1 SV=2	9	5	541	62.2	7.36	375	0.993	0.978595	105.5	104.2	103.4
Q9NX01	Thioredoxin-like protein 4B OS=Homo sapiens GN=TXNL4B PE=1 SV=1	30	5	149	17	6	259	0.977	0.849423	72.9	117	114.3
Q9BXW6	Oxysterol-binding protein-related protein 1 OS=Homo sapiens GN=OSBPL1A PE=1 SV=2	7	5	950	108.4	6.38	217	1.005	0.562548	69.2	107	107.5
Q9ULR5	Polyadenylate-binding protein-interacting protein 2B OS=Homo sapiens GN=PAIP2B PE=1 SV=2	48	5	123	14.2	4.17	224	1.115	0.935021		134.3	149.8
Q9Y2R5	28S ribosomal protein S17, mitochondrial OS=Homo sapiens GN=MRPS17 PE=1 SV=1	60	5	130	14.5	9.85	991	0.969	0.931976	22.7	137.6	133.3
Q8WXX7	Autism susceptibility gene 2 protein OS=Homo sapiens GN=AUTS2 PE=1 SV=1	3	5	1259	138.9	9.38	92	1.039	0.9757		145.6	151.3
P32519	ETS-related transcription factor Elf-1 OS=Homo sapiens GN=ELF1 PE=1 SV=2	10	5	619	67.5	5.21	136	1	0.999645		124.7	124.7
Q5H9F3	BCL-6 corepressor-like protein 1 OS=Homo sapiens GN=BCORL1 PE=1 SV=1	3	5	1711	182.4	7.24	70	0.968	0.632172		125.4	121.4
Q9UIV1	CCR4-NOT transcription complex subunit 7 OS=Homo sapiens GN=CNOT7 PE=1 SV=3	28	5	285	32.7	4.84	988	1.072	0.774205		138.5	148.4
P49427	Ubiquitin-conjugating enzyme E2 R1 OS=Homo sapiens GN=CDC34 PE=1 SV=2	33	5	236	26.7	4.54	273	0.789	0.19064	266.1	53.2	41.9
P35080	Profilin-2 OS=Homo sapiens GN=PFN2 PE=1 SV=3	38	5	140	15	6.99	1646	1.282	0.0190282	50.5	112	143.5
Q9NRZ7	1-acyl-sn-glycerol-3-phosphate acyltransferase gamma OS=Homo sapiens GN=AGPAT3 PE=1 SV=1	15	5	376	43.4	8.72	120	1.008	0.503416	55.4	105.5	106.3
Q8N680	Zinc finger and BTB domain-containing protein 2 OS=Homo sapiens GN=ZBTB2 PE=1 SV=1	14	5	514	57.3	6.1	253	0.922	0.725667		143	131.9
Q9UHA4	Ragulator complex protein LAMTOR3 OS=Homo sapiens GN=LAMTOR3 PE=1 SV=1	49	5	124	13.6	7.34	478	1.013	0.962664	70.4	115.2	116.6
P15529	Membrane cofactor protein OS=Homo sapiens GN=CD46 PE=1 SV=3	12	5	392	43.7	6.74	62	0.944	0.0813604	138.6	85.2	80.4
Q9GZY8	Mitochondrial fission factor OS=Homo sapiens GN=MFF PE=1 SV=1	24	5	342	38.4	8.95	447	1.003	0.874316		123.7	124.1
O15318	DNA-directed RNA polymerase III subunit RPC7 OS=Homo sapiens GN=POLR3G PE=1 SV=2	20	5	223	25.9	4.63	386	0.839	0.281023	122	101.8	85.4
Q9NUQ2	1-acyl-sn-glycerol-3-phosphate acyltransferase epsilon OS=Homo sapiens GN=AGPAT5 PE=1 SV=3	16	5	364	42	9.1	259	0.917	0.906917		146.4	134.3
Q8NEN9	PDZ domain-containing protein 8 OS=Homo sapiens GN=PDZD8 PE=1 SV=1	4	5	1154	128.5	6.09	122	1.131	0.177637		120.8	136.7
P60604	Ubiquitin-conjugating enzyme E2 G2 OS=Homo sapiens GN=UBE2G2 PE=1 SV=1	37	5	165	18.6	4.7	333	0.756	0.12056	64.5	137.1	103.7
Q9Y6B6	GTP-binding protein SAR1b OS=Homo sapiens GN=SAR1B PE=1 SV=1	47	5	198	22.4	6.11	994	0.981	0.967578	172.3	66.3	65
Q92993	Histone acetyltransferase KAT5 OS=Homo sapiens GN=KAT5 PE=1 SV=2	16	5	513	58.5	8.48	400	1.052	0.40084		135.6	142.7
Q9Y672	Dolichyl pyrophosphate Man9GlcNAc2 alpha-1,3-glucosyltransferase OS=Homo sapiens GN=ALG6 PE=1 SV=2	9	5	507	58.1	8.46	242	1.122	0.776115	12	109.5	122.9
Q00537	Cyclin-dependent kinase 17 OS=Homo sapiens GN=CDK17 PE=1 SV=2	23	5	523	59.5	9.03	590	0.928	0.900978		140.5	130.4
P25208	Nuclear transcription factor Y subunit beta OS=Homo sapiens GN=NFYB PE=1 SV=2	34	5	207	22.8	4.59	667	1.025	0.764311	37.9	121.6	124.6
P61586	Transforming protein RhoA OS=Homo sapiens GN=RHOA PE=1 SV=1	71	5	193	21.8	6.1	5751	1.065	0.912263	171.3	79.7	84.8
Q12926	ELAV-like protein 2 OS=Homo sapiens GN=ELAVL2 PE=1 SV=2	22	5	359	39.5	9.13	960	1.103	0.166653		125.5	138.5
Q9NP97	Dynein light chain roadblock-type 1 OS=Homo sapiens GN=DYNLRB1 PE=1 SV=3	73	5	96	10.9	7.25	1573	0.945	0.997109	125.3	100.3	94.7
Q8N5I9	Uncharacterized protein C12orf45 OS=Homo sapiens GN=C12orf45 PE=1 SV=2	25	5	185	20.1	5.22	218	0.931	0.657013	95.5	110.7	103.1
Q9NPA8	Transcription and mRNA export factor ENY2 OS=Homo sapiens GN=ENY2 PE=1 SV=1	43	5	101	11.5	9.33	301	0.899	0.577093	156.7	96.1	86.4
P49789	Bis(5'-adenosyl)-triphosphatase OS=Homo sapiens GN=FHIT PE=1 SV=3	48	5	147	16.8	7.08	156	1.198	0.900879	342.6	18.5	22.2
P10636	Microtubule-associated protein tau OS=Homo sapiens GN=MAPT PE=1 SV=5	9	5	758	78.9	6.71	142	1.422	0.657463		95.9	136.3
Q9H8W3	Protein FAM204A OS=Homo sapiens GN=FAM204A PE=2 SV=1	24	5	233	27	7.91	115	1.04	0.925861	219.4	60.1	62.5
Q86YV9	Hermansky-Pudlak syndrome 6 protein OS=Homo sapiens GN=HPS6 PE=1 SV=1	9	5	775	82.9	6.28	294	1.13	0.848206		122.2	138.1
Q14534	Squalene monooxygenase OS=Homo sapiens GN=SQLE PE=1 SV=3	16	5	574	63.9	8.63	376	1.105	0.653599		119.1	131.6
Q9HC62	Sentrin-specific protease 2 OS=Homo sapiens GN=SENP2 PE=1 SV=3	8	5	589	67.8	9.48	152	1.119	0.0454468		131	146.5
P63096	Guanine nucleotide-binding protein G(i) subunit alpha-1 OS=Homo sapiens GN=GNAI1 PE=1 SV=2	43	5	354	40.3	5.97	2156	1.031	0.65935		138.1	142.3
Q9BTL3	RNMT-activating mini protein OS=Homo sapiens GN=FAM103A1 PE=1 SV=1	57	5	118	14.4	8.94	234	0.941	0.802639	118	83.2	78.2
Q8IXM2	Chromatin complexes subunit BAP18 OS=Homo sapiens GN=BAP18 PE=1 SV=1	52	5	172	17.9	7.33	672	1.216	0.366225	43.6	103.5	125.9
P63000	Ras-related C3 botulinum toxin substrate 1 OS=Homo sapiens GN=RAC1 PE=1 SV=1	56	5	192	21.4	8.5	2818	1.073	0.998313	120.9	83.2	89.3
P69905	Hemoglobin subunit alpha OS=Homo sapiens GN=HBA1 PE=1 SV=2	35	5	142	15.2	8.68	478	0.889	0.897128	89.7	73.3	65.2
Q9NX00	Transmembrane protein 160 OS=Homo sapiens GN=TMEM160 PE=1 SV=1	22	5	188	19.6	8.03	198	1.154	0.547203	245.9	43.4	50.1
P42898	Methylenetetrahydrofolate reductase OS=Homo sapiens GN=MTHFR PE=1 SV=3	12	5	656	74.5	5.34	237	0.929	0.400799	108.8	95.7	88.8
Q9Y5L4	Mitochondrial import inner membrane translocase subunit Tim13 OS=Homo sapiens GN=TIMM13 PE=1 SV=1	61	5	95	10.5	8.18	1429	1.042	0.811974	116	103.9	108.2
[truncated: 4,882 more rows]
